# Supplementary material for: Community responses to seawater warming are conserved across diverse biological groupings and taxonomic resolutions
Source: Proc Biol Sci. 2017 Sep 6;284(1862):20170534. doi: 10.1098/rspb.2017.0534 (PMC5597821; doi:10.1098/rspb.2017.0534)
Supplement: Raw data [file rspb20170534supp2.xls]

## Sheet: Bacteria
Treatment	plus 5degC					plus 3degC					Control (ambient T)
#SampleID	A10	A6	A7	A8	A9	B10	B6	B7	B8	B9	C10	C6	C7	C8	C9
BarcodeSequence	TCGGAACA	TCGAGCTC	TCGCAAGT	TCGCTAAT	TCGCTGAC	TCGTCCTA	TCGGAAGA	TCGGACCT	TCGGGCCT	TCGTATGG	TCTAATAC	TCGTCGAC	TCGTTACT	TCTAACTA	TCTAAGAG
LinkerPrimerSequence	GTGCCAGCMGCCGCGGTAA	GTGCCAGCMGCCGCGGTAA	GTGCCAGCMGCCGCGGTAA	GTGCCAGCMGCCGCGGTAA	GTGCCAGCMGCCGCGGTAA	GTGCCAGCMGCCGCGGTAA	GTGCCAGCMGCCGCGGTAA	GTGCCAGCMGCCGCGGTAA	GTGCCAGCMGCCGCGGTAA	GTGCCAGCMGCCGCGGTAA	GTGCCAGCMGCCGCGGTAA	GTGCCAGCMGCCGCGGTAA	GTGCCAGCMGCCGCGGTAA	GTGCCAGCMGCCGCGGTAA	GTGCCAGCMGCCGCGGTAA
BarcodeName	bac515FION5	bac515FION1	bac515FION2	bac515FION3	bac515FION4	bac515FION10	bac515FION6	bac515FION7	bac515FION8	bac515FION9	bac515FION15	bac515FION11	bac515FION12	bac515FION13	bac515FION14
ProjectName	101514JT515Fpgm	101514JT515Fpgm	101514JT515Fpgm	101514JT515Fpgm	101514JT515Fpgm	101514JT515Fpgm	101514JT515Fpgm	101514JT515Fpgm	101514JT515Fpgm	101514JT515Fpgm	101514JT515Fpgm	101514JT515Fpgm	101514JT515Fpgm	101514JT515Fpgm	101514JT515Fpgm
Description	A10	A6	A7	A8	A9	B10	B6	B7	B8	B9	C10	C6	C7	C8	C9
Unclassified;Other	0	5.22521e-05	0	0.000221582	0.000125486	0	0	7.50469e-05	0	0	0	0	0	0	0.000373748
k__Bacteria;Other	0.00219085	0.00465043	0.00220602	0.00363395	0.00175681	0.00778403	0.0170302	0.0097561	0.00112197	0.00290298	0.0013739	0.00180454	0.00859674	0.00662388	0.00112124
k__Bacteria;p__Acidobacteria	0	0.000992789	0.000448682	0.00106359	0.000815661	0.000248427	0.0007741	0.000712946	0.00112197	0.000458365	0.000981354	0.000246073	0.000788347	0.00119312	0.00093437
k__Bacteria;p__Actinobacteria	0.00754625	0.0131675	0.0159282	0.0197208	0.0112938	0.00488572	0.0150722	0.00709193	0.00512903	0.00702827	0.0060844	0.00381413	0.00814626	0.0185551	0.00975482
k__Bacteria;p__Armatimonadetes	0.000243427	0	0	0	0	0	0	0.00011257	0	0	3.92542e-05	0	0	0	0
k__Bacteria;p__BHI80-139	0	0	0	0	0	8.28089e-05	0	0	0	0	0	0	0.000262782	0	0
k__Bacteria;p__Bacteroidetes	0.134859	0.167259	0.196523	0.137204	0.14067	0.127774	0.0697145	0.134972	0.126463	0.125134	0.194701	0.204938	0.293078	0.183576	0.149836
k__Bacteria;p__Caldithrix	0	0	0.00011217	0	0	0	0	0	0	0	0	0	0	0	0
k__Bacteria;p__Chlamydiae	0	0	0.000560852	0.000310215	6.27431e-05	0	0.000182141	3.75235e-05	0	0	0.000510304	4.10122e-05	0.000262782	0.00119312	0.000710121
k__Bacteria;p__Chlorobi	0.000243427	0.000104504	0.000411292	0.000576113	0.000878404	0.000496853	0.000136606	0.000562852	0.000160282	0.000611154	0.000588813	0.000287085	0.000638186	0.000658274	0.000298998
k__Bacteria;p__Chloroflexi	0.00097371	0.000836033	0.000934754	0.0021715	0.0027607	0.000165618	0.00150266	0.000337711	0.000961693	0.000305577	0.000196271	0.000123037	0.00116375	0.000822842	0.000373748
k__Bacteria;p__Cyanobacteria	0.000486855	0.000209008	0.00134605	0.00106359	0.00100389	0.000496853	0.00132052	0.000487805	0.000480846	0.000458365	0.000196271	0.000205061	0.000675726	0.00213939	0.00115862
k__Bacteria;p__Deferribacteres	0	0	0	0	0	0	0	0	0	0	0	0	0.000187702	0	0
k__Bacteria;p__Fibrobacteres	0.000243427	0	0	0.000132949	0	8.28089e-05	0	3.75235e-05	0	0	3.92542e-05	4.10122e-05	0	0	0
k__Bacteria;p__Firmicutes	0.00559883	0.0220504	0.0367545	0.0481719	0.0181328	0.00819808	0.0345157	0.0175985	0.00464818	0.0105424	0.00855741	0.0043883	0.00942263	0.0737678	0.0127822
k__Bacteria;p__Fusobacteria	0	0.00245585	0.000523462	0.000398848	6.27431e-05	0.000165618	0	0.000525328	0.000320564	0.000152788	0.000392542	0.000287085	0.00142653	0.00304452	7.47496e-05
k__Bacteria;p__GN02	0	0.000156756	0	4.43164e-05	0.000125486	0	0.000227676	0	0.000160282	0	7.85083e-05	8.20244e-05	7.50807e-05	0.000123426	0
k__Bacteria;p__Gemmatimonadetes	0.00121714	0.0012018	0.000673023	0.00110791	0.00207052	0.00074528	0.000409817	0.00123827	0.000160282	0.0013751	0.00047105	0.000410122	0.000788347	0.00119312	0.00138287
k__Bacteria;p__KSB3	0	0	0	0	0	0	0	0	0	0	7.85083e-05	0	0	0	0
k__Bacteria;p__Lentisphaerae	0	0.000156756	0	8.86328e-05	0	0	0	0	0	0	0	0.000205061	0	0	0
k__Bacteria;p__NKB19	0	0.000209008	0	0	0.000439202	0.000331236	0	0.000300188	0.000320564	0	0.000196271	4.10122e-05	0.000112621	0.000287995	0.000224249
k__Bacteria;p__Nitrospirae	0.000243427	0.000104504	7.47803e-05	0	0	0	0	0.00011257	0	0	0	0	7.50807e-05	0	3.73748e-05
k__Bacteria;p__OD1	0	0.000104504	0.00011217	8.86328e-05	0	0.000165618	0	0	0.000160282	0	0	0.000246073	0	0	7.47496e-05
k__Bacteria;p__OP1	0	0	0	0.000132949	0	0.000165618	4.55353e-05	0	0.000160282	0.000152788	0	0	7.50807e-05	0	0.000186874
k__Bacteria;p__OP11	0	0	0	0	0	0	0.000136606	0	0	0	0	0	0	0	0
k__Bacteria;p__OP3	0	0	0	0.000132949	0	0	0	0	0	0	7.85083e-05	0	0.000150161	0	7.47496e-05
k__Bacteria;p__OP8	0	0	0	0	0.000125486	0	0.000136606	0	0	0	0	0	0	0	0
k__Bacteria;p__OP9	0	0	0.00011217	0.000265899	0.000188229	0	0	0	0	0	0	0	7.50807e-05	0.000287995	0.000298998
k__Bacteria;p__Planctomycetes	0.0231256	0.0316648	0.0242288	0.0336362	0.0241561	0.0137463	0.0260917	0.0137336	0.0161885	0.0117647	0.0206084	0.013616	0.0296193	0.0183905	0.0185379
k__Bacteria;p__Proteobacteria	0.793817	0.734978	0.706525	0.72577	0.772368	0.818235	0.819362	0.794146	0.826735	0.820321	0.750461	0.757413	0.617914	0.662429	0.777134
k__Bacteria;p__SAR406	0	0.000104504	0.000149561	0.000398848	0.000376459	0.000165618	0.000273212	0.000225141	0	0	0	0	0	0	0
k__Bacteria;p__SBR1093	0	0	3.73902e-05	0.000221582	0.000376459	0	0	0.00011257	0.000160282	0.000458365	3.92542e-05	8.20244e-05	7.50807e-05	0	0.000261624
k__Bacteria;p__SC4	0	0	0	0	0	0	0	0	0	0	0	0	0	0	0.000149499
k__Bacteria;p__SR1	0	0	0	0	0.000125486	0	0	0	0	0	3.92542e-05	0	0	0	0.000186874
k__Bacteria;p__Spirochaetes	0	0	7.47803e-05	0	0	0	0	0	0	0	0	0	0.000112621	0	0
k__Bacteria;p__TM6	0	5.22521e-05	0.000373902	0.00106359	0.000501945	0	0.000728564	0.000300188	0	0.000305577	0.000549558	8.20244e-05	0.000750807	0.00185139	0.00134549
k__Bacteria;p__TM7	0.000243427	0	0	0	6.27431e-05	0	0.000136606	0	0	0.000152788	0.000157017	0	0.000112621	0.000493705	0.000186874
k__Bacteria;p__Tenericutes	0.00097371	0.000156756	0	0.00141813	0.000313716	0.00306393	0.00336961	0.000525328	0.000160282	0.000152788	0	0	0.000412944	0.00250967	0.000597997
k__Bacteria;p__Verrucomicrobia	0.0258033	0.0181315	0.0108431	0.020164	0.0201405	0.0125869	0.00856063	0.0166979	0.014746	0.0171123	0.0126006	0.0114014	0.0238381	0.0198716	0.0209673
k__Bacteria;p__WPS-2	0.000243427	5.22521e-05	3.73902e-05	4.43164e-05	0	8.28089e-05	0	0	0.000160282	0.000152788	0	0	0	0	0
k__Bacteria;p__WS2	0	0	0	0	0	0	0	0	0	0	0	0	7.50807e-05	0	0
k__Bacteria;p__WS3	0.000730282	0.000783781	0.000486072	0.00062043	0.00100389	8.28089e-05	0.000182141	0.00011257	0.000160282	0.000152788	0.000510304	0.000205061	0.000375404	0	0.000186874
k__Bacteria;p__WS5	0	0	0	0	0	0	0	7.50469e-05	0	0	0	0	0	0	0
k__Bacteria;p__WWE1	0.000486855	0.000156756	0	0	0	0	0	0	0	0.000152788	7.85083e-05	0	0	0	0
k__Bacteria;p__ZB3	0	0.000104504	0.00011217	0	6.27431e-05	8.28089e-05	9.10705e-05	0.00011257	0.000160282	0	0.000117763	4.10122e-05	0.000638186	0.000658274	0
k__Bacteria;p__[Thermi]	0.000730282	0.000104504	0.000411292	0.000132949	0	0.000165618	0	0	0.000160282	0.000152788	0.000274779	0	7.50807e-05	0.000329137	0.000747496
Unclassified;Other;Other	0	5.22521e-05	0	0.000221582	0.000125486	0	0	7.50469e-05	0	0	0	0	0	0	0.000373748
k__Bacteria;Other;Other	0.00219085	0.00465043	0.00220602	0.00363395	0.00175681	0.00778403	0.0170302	0.0097561	0.00112197	0.00290298	0.0013739	0.00180454	0.00859674	0.00662388	0.00112124
k__Bacteria;p__Acidobacteria;c__	0	0	0	0	0	0	0	0	0	0	0	0	7.50807e-05	0	0
k__Bacteria;p__Acidobacteria;c__AT-s2-57	0	0.000156756	0.00011217	4.43164e-05	0	0	0	0	0.000480846	0	7.85083e-05	0	0	0.000411421	7.47496e-05
k__Bacteria;p__Acidobacteria;c__AT-s54	0	0.000104504	0	0	0.000125486	8.28089e-05	0	0	0	0.000152788	3.92542e-05	4.10122e-05	0.000112621	0	0
k__Bacteria;p__Acidobacteria;c__Acidobacteria-6	0	5.22521e-05	3.73902e-05	0.000221582	6.27431e-05	0	9.10705e-05	0	0	0	3.92542e-05	8.20244e-05	7.50807e-05	0	3.73748e-05
k__Bacteria;p__Acidobacteria;c__BPC102	0	0	0	0	0	0	0	7.50469e-05	0	0	0	0	0	0	0
k__Bacteria;p__Acidobacteria;c__OS-K	0	0.000104504	3.73902e-05	0.000132949	0.000125486	0	0	0.000150094	0	0	0.000117763	8.20244e-05	0.000150161	0	3.73748e-05
k__Bacteria;p__Acidobacteria;c__RB25	0	5.22521e-05	0	0.000132949	6.27431e-05	8.28089e-05	4.55353e-05	0.000187617	0	0.000152788	0	0	0	8.22842e-05	0.000224249
k__Bacteria;p__Acidobacteria;c__Sva0725	0	0.000156756	0.000149561	0.000310215	0.000313716	8.28089e-05	9.10705e-05	0.000187617	0	0	3.92542e-05	4.10122e-05	7.50807e-05	0.000164568	0.000224249
k__Bacteria;p__Acidobacteria;c__[Chloracidobacteria]	0	0.000365764	0.00011217	0.000221582	0.000125486	0	0.000409817	0.00011257	0.000641128	0.000152788	0.000667321	0	0.000300323	0.000534847	0.000336373
k__Bacteria;p__Acidobacteria;c__iii1-8	0	0	0	0	0	0	0.000136606	0	0	0	0	0	0	0	0
k__Bacteria;p__Actinobacteria;Other	0	5.22521e-05	7.47803e-05	4.43164e-05	0.000188229	0	0	0	0	0	0	0	0	0.000164568	7.47496e-05
k__Bacteria;p__Actinobacteria;c__Acidimicrobiia	0.00559883	0.00799457	0.00658067	0.00793264	0.00589785	0.00339516	0.00482674	0.00420263	0.00288508	0.00381971	0.00404318	0.00237871	0.00536827	0.00608903	0.00568097
k__Bacteria;p__Actinobacteria;c__Actinobacteria	0.00170399	0.00376215	0.00788933	0.0106803	0.00432928	0.00115932	0.00928919	0.00285178	0.00224395	0.00305577	0.00192345	0.00139441	0.0025152	0.0115198	0.0039991
k__Bacteria;p__Actinobacteria;c__Coriobacteriia	0.000243427	0	7.47803e-05	0.000132949	6.27431e-05	8.28089e-05	0.000136606	0	0	0	3.92542e-05	0	0	0.000123426	0
k__Bacteria;p__Actinobacteria;c__Nitriliruptoria	0	0	0.000186951	0	0	0	0	0	0	0	0	0	0	0	0
k__Bacteria;p__Actinobacteria;c__Thermoleophilia	0	0.00135855	0.0011217	0.000930645	0.000815661	0.000248427	0.000819635	3.75235e-05	0	0.000152788	7.85083e-05	4.10122e-05	0.000262782	0.000658274	0
k__Bacteria;p__Armatimonadetes;c__Armatimonadia	0	0	0	0	0	0	0	0.00011257	0	0	0	0	0	0	0
k__Bacteria;p__Armatimonadetes;c__[Fimbriimonadia]	0.000243427	0	0	0	0	0	0	0	0	0	3.92542e-05	0	0	0	0
k__Bacteria;p__BHI80-139;c__	0	0	0	0	0	8.28089e-05	0	0	0	0	0	0	0.000262782	0	0
k__Bacteria;p__Bacteroidetes;Other	0.000730282	0.00438917	0.0011217	0.00163971	0.00200778	0.00198741	0.00122945	0.00195122	0.00080141	0.00122231	0.00121688	0.00123037	0.00281553	0.000370279	0.000971745
k__Bacteria;p__Bacteroidetes;c__At12OctB3	0	0	0.000186951	0	0	0	0	0.00011257	0	0	0	0	0	0	0
k__Bacteria;p__Bacteroidetes;c__BME43	0	0.000313512	0	0	0	0	0	7.50469e-05	0	0	0	8.20244e-05	3.75404e-05	0.000246853	0
k__Bacteria;p__Bacteroidetes;c__Bacteroidia	0.00121714	0.00303062	0.00235558	0.00208287	0.00207052	0.00289831	0.0016848	0.00228893	0.00208367	0.00168067	0.00117763	0.00155846	0.00356633	0.00238624	0.00250411
k__Bacteria;p__Bacteroidetes;c__Cytophagia	0.00608569	0.00741979	0.00250514	0.00385553	0.00451751	0.00356078	0.00182141	0.00457786	0.00368649	0.0025974	0.00266928	0.00397818	0.00480517	0.00419649	0.00448498
k__Bacteria;p__Bacteroidetes;c__Flavobacteriia	0.114898	0.134236	0.184184	0.121072	0.121031	0.111047	0.0582396	0.117336	0.111075	0.109549	0.181786	0.189804	0.266161	0.167613	0.130887
k__Bacteria;p__Bacteroidetes;c__Sphingobacteriia	0.00340798	0.00266486	0.000822584	0.00194992	0.00194504	0.00223584	0.00122945	0.00236398	0.00304536	0.0039725	0.0023945	0.00180454	0.00401682	0.00160454	0.00160712
k__Bacteria;p__Bacteroidetes;c__[Rhodothermi]	0.000730282	0.00245585	0.000299121	0.000842012	0.00100389	0.000993707	0.000500888	0.00120075	0.000641128	0.00198625	0.000628067	0.00110733	0.00198964	0.00181025	0.000822245
k__Bacteria;p__Bacteroidetes;c__[Saprospirae]	0.00778968	0.0127495	0.00504767	0.00576113	0.00809386	0.00505134	0.00500888	0.00506567	0.00512903	0.00412529	0.00482826	0.0053726	0.00968541	0.00534847	0.00855883
k__Bacteria;p__Caldithrix;c__Caldithrixae	0	0	0.00011217	0	0	0	0	0	0	0	0	0	0	0	0
k__Bacteria;p__Chlamydiae;c__Chlamydiia	0	0	0.000560852	0.000310215	6.27431e-05	0	0.000182141	3.75235e-05	0	0	0.000510304	4.10122e-05	0.000262782	0.00119312	0.000710121
k__Bacteria;p__Chlorobi;c__	0	0	0	0	0	0	0	0	0	0	0.000117763	0	0	0	0
k__Bacteria;p__Chlorobi;c__BSV26	0	0	0.00011217	8.86328e-05	0	0	0	7.50469e-05	0	0	0.000117763	0	7.50807e-05	0	0
k__Bacteria;p__Chlorobi;c__Ignavibacteria	0.000243427	0	7.47803e-05	0.000310215	0.000313716	0.000331236	0	0.000225141	0	0.000611154	7.85083e-05	0.000164049	0.000450484	0.000246853	0.000186874
k__Bacteria;p__Chlorobi;c__OPB56	0	0.000104504	0.000224341	0.000177266	0.000564688	0.000165618	4.55353e-05	0.000262664	0.000160282	0	0.000274779	0.000123037	0.000112621	0.000411421	0.000112124
k__Bacteria;p__Chlorobi;c__SJA-28	0	0	0	0	0	0	9.10705e-05	0	0	0	0	0	0	0	0
k__Bacteria;p__Chloroflexi;c__Anaerolineae	0	0.000313512	0.000261731	0.000842012	0.000752918	0.000165618	0.000136606	7.50469e-05	0.000480846	0.000152788	7.85083e-05	4.10122e-05	0.000825888	0.000411421	0.000261624
k__Bacteria;p__Chloroflexi;c__Dehalococcoidetes	0	0.000104504	0	8.86328e-05	0.000125486	0	0	7.50469e-05	0.000320564	0	0	0	0	0	7.47496e-05
k__Bacteria;p__Chloroflexi;c__Ellin6529	0.00097371	0.00026126	0.000261731	0.00124086	0.00138035	0	0.00104731	7.50469e-05	0.000160282	0.000152788	3.92542e-05	0	0.000150161	0.000411421	3.73748e-05
k__Bacteria;p__Chloroflexi;c__Ktedonobacteria	0	0	7.47803e-05	0	0	0	0	0	0	0	7.85083e-05	0	0	0	0
k__Bacteria;p__Chloroflexi;c__S085	0	0	0.00011217	0	0.000125486	0	0	0	0	0	0	8.20244e-05	0	0	0
k__Bacteria;p__Chloroflexi;c__SAR202	0	5.22521e-05	0.000149561	0	0.000188229	0	0.000273212	0	0	0	0	0	0	0	0
k__Bacteria;p__Chloroflexi;c__TK17	0	0.000104504	0	0	0.000125486	0	0	0	0	0	0	0	0.000187702	0	0
k__Bacteria;p__Chloroflexi;c__Thermomicrobia	0	0	7.47803e-05	0	6.27431e-05	0	4.55353e-05	0.00011257	0	0	0	0	0	0	0
k__Bacteria;p__Cyanobacteria;Other	0	0	0	8.86328e-05	0	0	0	0	0	0	0	0	0	0	0
k__Bacteria;p__Cyanobacteria;c__4C0d-2	0	0	0	8.86328e-05	0	0	0	0	0	0	0	0	0.000225242	0.000287995	0.000336373
k__Bacteria;p__Cyanobacteria;c__Nostocophycideae	0	0	0	0	0	0	0	0	0	0	0	0	0	0	0.000112124
k__Bacteria;p__Cyanobacteria;c__Oscillatoriophycideae	0	0	0.000261731	0.000132949	6.27431e-05	0.000165618	9.10705e-05	3.75235e-05	0.000160282	0.000152788	3.92542e-05	4.10122e-05	0.000225242	0	0.000112124
k__Bacteria;p__Cyanobacteria;c__Synechococcophycideae	0.000486855	0.000209008	0.00108431	0.000753379	0.000941147	0.000331236	0.00122945	0.000450281	0.000320564	0.000305577	0.000157017	0.000164049	0.000225242	0.00185139	0.000597997
k__Bacteria;p__Deferribacteres;c__Deferribacteres	0	0	0	0	0	0	0	0	0	0	0	0	0.000187702	0	0
k__Bacteria;p__Fibrobacteres;c__Fibrobacteria	0.000243427	0	0	0	0	8.28089e-05	0	3.75235e-05	0	0	3.92542e-05	4.10122e-05	0	0	0
k__Bacteria;p__Fibrobacteres;c__TG3	0	0	0	0.000132949	0	0	0	0	0	0	0	0	0	0	0
k__Bacteria;p__Firmicutes;c__Bacilli	0.0026777	0.00794231	0.01361	0.0166187	0.00890952	0.00173899	0.0107919	0.00277674	0.00080141	0.00519481	0.00243376	0.00123037	0.00345371	0.0295812	0.00422335
k__Bacteria;p__Firmicutes;c__Clostridia	0.00292113	0.0140036	0.022808	0.0307999	0.0091605	0.00645909	0.0232685	0.0146717	0.00384677	0.00534759	0.00612365	0.00299389	0.00566859	0.0414301	0.00811033
k__Bacteria;p__Firmicutes;c__Erysipelotrichi	0	0.000104504	0.000336511	0.000753379	6.27431e-05	0	0.000455353	0.000150094	0	0	0	0.000164049	0.000300323	0.00275652	0.000448498
k__Bacteria;p__Fusobacteria;c__Fusobacteriia	0	0.00245585	0.000523462	0.000398848	6.27431e-05	0.000165618	0	0.000525328	0.000320564	0.000152788	0.000392542	0.000287085	0.00142653	0.00304452	7.47496e-05
k__Bacteria;p__GN02;c__	0	0	0	0	0	0	0	0	0	0	0	8.20244e-05	7.50807e-05	0	0
k__Bacteria;p__GN02;c__BD1-5	0	0.000156756	0	4.43164e-05	0.000125486	0	0.000227676	0	0	0	0	0	0	0	0
k__Bacteria;p__GN02;c__GKS2-174	0	0	0	0	0	0	0	0	0	0	0	0	0	0.000123426	0
k__Bacteria;p__GN02;c__GN07	0	0	0	0	0	0	0	0	0.000160282	0	7.85083e-05	0	0	0	0
k__Bacteria;p__Gemmatimonadetes;c__Gemm-1	0	0	0.000149561	0.000132949	0.000125486	0	9.10705e-05	0.000150094	0	0.000152788	0	0	3.75404e-05	0.000329137	0.000224249
k__Bacteria;p__Gemmatimonadetes;c__Gemm-2	0.000486855	0.000992789	0.000261731	0.000398848	0.00106663	0.000579662	0.000136606	0.000412758	0.000160282	0.000763942	0.000314033	0.000328097	0.000600646	0.000575989	0.000485872
k__Bacteria;p__Gemmatimonadetes;c__Gemm-3	0	0	0	8.86328e-05	0	0	0	0	0	0	0	0	0	0	0
k__Bacteria;p__Gemmatimonadetes;c__Gemm-4	0.000730282	0.000156756	0.000186951	0.000487481	0.000878404	0.000165618	0.000182141	0.000675422	0	0.000458365	0.000157017	8.20244e-05	0.000150161	4.11421e-05	0.000672746
k__Bacteria;p__Gemmatimonadetes;c__Gemm-5	0	0	0	0	0	0	0	0	0	0	0	0	0	8.22842e-05	0
k__Bacteria;p__Gemmatimonadetes;c__Gemmatimonadetes	0	5.22521e-05	7.47803e-05	0	0	0	0	0	0	0	0	0	0	0.000164568	0
k__Bacteria;p__KSB3;c__	0	0	0	0	0	0	0	0	0	0	7.85083e-05	0	0	0	0
k__Bacteria;p__Lentisphaerae;c__[Lentisphaeria]	0	0.000156756	0	8.86328e-05	0	0	0	0	0	0	0	0.000205061	0	0	0
k__Bacteria;p__NKB19;Other	0	5.22521e-05	0	0	0	0	0	0.000225141	0.000160282	0	0	0	0	0	0.000149499
k__Bacteria;p__NKB19;c__	0	0	0	0	0.000313716	0.000248427	0	0	0	0	0	0	7.50807e-05	0.000287995	7.47496e-05
k__Bacteria;p__NKB19;c__SHAB590	0	0.000156756	0	0	0.000125486	8.28089e-05	0	0	0.000160282	0	7.85083e-05	4.10122e-05	3.75404e-05	0	0
k__Bacteria;p__NKB19;c__TSBW08	0	0	0	0	0	0	0	7.50469e-05	0	0	0.000117763	0	0	0	0
k__Bacteria;p__Nitrospirae;c__Nitrospira	0.000243427	0.000104504	7.47803e-05	0	0	0	0	0.00011257	0	0	0	0	7.50807e-05	0	3.73748e-05
k__Bacteria;p__OD1;c__ABY1	0	0	0.00011217	8.86328e-05	0	0.000165618	0	0	0.000160282	0	0	0.000205061	0	0	7.47496e-05
k__Bacteria;p__OD1;c__ZB2	0	0.000104504	0	0	0	0	0	0	0	0	0	4.10122e-05	0	0	0
k__Bacteria;p__OP1;c__MSBL6	0	0	0	0.000132949	0	0.000165618	4.55353e-05	0	0.000160282	0.000152788	0	0	7.50807e-05	0	0.000186874
k__Bacteria;p__OP11;c__OP11-3	0	0	0	0	0	0	0.000136606	0	0	0	0	0	0	0	0
k__Bacteria;p__OP3;c__BD4-9	0	0	0	0.000132949	0	0	0	0	0	0	7.85083e-05	0	0	0	7.47496e-05
k__Bacteria;p__OP3;c__PBS-25	0	0	0	0	0	0	0	0	0	0	0	0	0.000150161	0	0
k__Bacteria;p__OP8;c__OP8_1	0	0	0	0	0.000125486	0	0	0	0	0	0	0	0	0	0
k__Bacteria;p__OP8;c__OP8_2	0	0	0	0	0	0	0.000136606	0	0	0	0	0	0	0	0
k__Bacteria;p__OP9;c__JS1	0	0	0.00011217	0.000265899	0.000188229	0	0	0	0	0	0	0	7.50807e-05	0.000287995	0.000298998
k__Bacteria;p__Planctomycetes;Other	0	0.000209008	3.73902e-05	0.000576113	0.000188229	0	0.000318747	0	0	0	0.000314033	0	7.50807e-05	0	3.73748e-05
k__Bacteria;p__Planctomycetes;c__	0	5.22521e-05	0	0	0	8.28089e-05	0	0	0.000160282	0	3.92542e-05	8.20244e-05	0	0	0
k__Bacteria;p__Planctomycetes;c__028H05-P-BN-P5	0	0.000783781	0.000411292	0.000132949	0	0.000662471	0	0.000375235	0.000320564	0	0.000431796	0.000328097	0.000375404	0	0
k__Bacteria;p__Planctomycetes;c__BD7-11	0	0	7.47803e-05	4.43164e-05	0	8.28089e-05	0	0.000150094	0	0	0.000117763	0.000123037	0.000112621	0	3.73748e-05
k__Bacteria;p__Planctomycetes;c__C6	0	0.000156756	0.00011217	0.000398848	6.27431e-05	0	0	7.50469e-05	0	0	0.000157017	4.10122e-05	0.000187702	0.000329137	0.000186874
k__Bacteria;p__Planctomycetes;c__ODP123	0	0	0	0	0.000125486	0	0	0	0	0	0	0	0	0	0
k__Bacteria;p__Planctomycetes;c__OM190	0.00413827	0.011809	0.00370163	0.00505207	0.00734095	0.00397483	0.0040071	0.00247655	0.0044879	0.00458365	0.00474975	0.00549563	0.00743299	0.00473134	0.00313948
k__Bacteria;p__Planctomycetes;c__Phycisphaerae	0.00243427	0.00365764	0.00400075	0.00443164	0.00357636	0.00273269	0.00423478	0.00292683	0.00400705	0.00198625	0.00408243	0.00348604	0.0044673	0.00271538	0.00280311
k__Bacteria;p__Planctomycetes;c__Pla3	0	0.000418017	0	0.000132949	0	0	0	7.50469e-05	0	0	0	0	7.50807e-05	0.000246853	0
k__Bacteria;p__Planctomycetes;c__Planctomycetia	0.0165531	0.0145783	0.0158534	0.0228673	0.0127369	0.00612786	0.0175311	0.00765478	0.00721269	0.00519481	0.0107164	0.00406021	0.0168181	0.0103678	0.0118104
k__Bacteria;p__Planctomycetes;c__SBZP_4958	0	0	0	0	0.000125486	8.28089e-05	0	0	0	0	0	0	0	0	0
k__Bacteria;p__Planctomycetes;c__vadinHA49	0	0	3.73902e-05	0	0	0	0	0	0	0	0	0	7.50807e-05	0	0.000523247
k__Bacteria;p__Proteobacteria;Other	0.000486855	0.00203783	0.00138344	0.00137381	0.000250973	0.000828089	0.00186695	0.000675422	0.00128226	0.000763942	0.000902846	0.00151745	0.00240258	0.00250967	0.000224249
k__Bacteria;p__Proteobacteria;c__Alphaproteobacteria	0.513875	0.509823	0.564442	0.47259	0.532438	0.574445	0.622968	0.485966	0.656996	0.652406	0.654642	0.655334	0.427397	0.497778	0.637502
k__Bacteria;p__Proteobacteria;c__Betaproteobacteria	0.00121714	0.00209008	0.00594504	0.00124086	0.00125486	0.0019046	0.00145713	0.00116323	0.00320564	0.00122231	0.000902846	0.000902268	0.0116375	0.00226282	0.00317686
k__Bacteria;p__Proteobacteria;c__Deltaproteobacteria	0.0194742	0.0186017	0.0126005	0.0217594	0.0225248	0.0116761	0.0110195	0.0126454	0.014746	0.0142093	0.00981354	0.0113604	0.0174938	0.0148523	0.0150247
k__Bacteria;p__Proteobacteria;c__Epsilonproteobacteria	0.0150925	0.0103982	0.0102075	0.017372	0.0334421	0.0102683	0.0158463	0.023152	0.00721269	0.00840336	0.00223749	0.00233769	0.00401682	0.00448449	0.00269099
k__Bacteria;p__Proteobacteria;c__Gammaproteobacteria	0.242697	0.191765	0.111834	0.211168	0.18183	0.218947	0.165885	0.270356	0.143292	0.143163	0.0819627	0.0859205	0.154328	0.140089	0.117693
k__Bacteria;p__Proteobacteria;c__TA18	0.00097371	0.00026126	0.00011217	0.000265899	0.000627431	0.000165618	0.000318747	0.000187617	0	0.000152788	0	4.10122e-05	0.000638186	0.000452563	0.000822245
k__Bacteria;p__SAR406;c__AB16	0	0.000104504	0.000149561	0.000398848	0.000376459	0.000165618	0.000273212	0.000225141	0	0	0	0	0	0	0
k__Bacteria;p__SBR1093;c__EC214	0	0	3.73902e-05	0.000132949	6.27431e-05	0	0	3.75235e-05	0.000160282	0.000152788	0	4.10122e-05	0	0	0.000112124
k__Bacteria;p__SBR1093;c__VHS-B5-50	0	0	0	8.86328e-05	0.000313716	0	0	7.50469e-05	0	0.000305577	3.92542e-05	4.10122e-05	7.50807e-05	0	0.000149499
k__Bacteria;p__SC4;c__	0	0	0	0	0	0	0	0	0	0	0	0	0	0	0.000149499
k__Bacteria;p__SR1;c__	0	0	0	0	0.000125486	0	0	0	0	0	3.92542e-05	0	0	0	0.000186874
k__Bacteria;p__Spirochaetes;c__Spirochaetes	0	0	7.47803e-05	0	0	0	0	0	0	0	0	0	0	0	0
k__Bacteria;p__Spirochaetes;c__[Leptospirae]	0	0	0	0	0	0	0	0	0	0	0	0	0.000112621	0	0
k__Bacteria;p__TM6;Other	0	0	0	0	0	0	0	0	0	0	0.000117763	0	0	0.000164568	0
k__Bacteria;p__TM6;c__SBRH58	0	0	0	0.000265899	0	0	0	0	0	0	0	0	0	0.000534847	0
k__Bacteria;p__TM6;c__SJA-4	0	5.22521e-05	0.000373902	0.000797696	0.000501945	0	0.000728564	0.000300188	0	0.000305577	0.000431796	8.20244e-05	0.000750807	0.00115198	0.00134549
k__Bacteria;p__TM7;c__SC3	0.000243427	0	0	0	6.27431e-05	0	0.000136606	0	0	0.000152788	0.000157017	0	0.000112621	0.000493705	0.000186874
k__Bacteria;p__Tenericutes;Other	0	0	0	0	0	0	0	0	0	0	0	0	0	0	7.47496e-05
k__Bacteria;p__Tenericutes;c__Mollicutes	0.00097371	0.000156756	0	0.00141813	0.000313716	0.00306393	0.00336961	0.000525328	0.000160282	0.000152788	0	0	0.000412944	0.00250967	0.000523247
k__Bacteria;p__Verrucomicrobia;c__Opitutae	0.00657254	0.006427	0.00542157	0.00385553	0.00708997	0.00480291	0.00268658	0.00596623	0.00769354	0.00718105	0.00310108	0.00500349	0.00634432	0.00641817	0.00467185
k__Bacteria;p__Verrucomicrobia;c__Verruco-5	0.000730282	0.00214233	0.000822584	0.00119654	0.00213327	0.000993707	0.000819635	0.00247655	0.00080141	0.00183346	0.000588813	0.00127138	0.00168932	0.00131655	0.000635372
k__Bacteria;p__Verrucomicrobia;c__Verrucomicrobiae	0.0175268	0.00924862	0.00441204	0.0143585	0.0106036	0.0065419	0.00455353	0.00765478	0.00609072	0.00779221	0.00883219	0.00479843	0.0154666	0.0115198	0.0148378
k__Bacteria;p__Verrucomicrobia;c__[Methylacidiphilae]	0	0	7.47803e-05	0.000132949	6.27431e-05	0	0	0.000187617	0	0	3.92542e-05	8.20244e-05	0	0	0
k__Bacteria;p__Verrucomicrobia;c__[Pedosphaerae]	0.000486855	0.000104504	7.47803e-05	0.000132949	0.000125486	0	0.000227676	0.00011257	0.000160282	0.000152788	0	4.10122e-05	3.75404e-05	0	0
k__Bacteria;p__Verrucomicrobia;c__[Spartobacteria]	0.000486855	0.000209008	3.73902e-05	0.000487481	0.000125486	0.000248427	0.000273212	0.000300188	0	0.000152788	3.92542e-05	0.000205061	0.000300323	0.000617132	0.000822245
k__Bacteria;p__WPS-2;c__	0.000243427	5.22521e-05	3.73902e-05	4.43164e-05	0	8.28089e-05	0	0	0.000160282	0.000152788	0	0	0	0	0
k__Bacteria;p__WS2;c__Kazan-3B-09	0	0	0	0	0	0	0	0	0	0	0	0	7.50807e-05	0	0
k__Bacteria;p__WS3;c__PRR-12	0.000730282	0.000783781	0.000486072	0.00062043	0.00100389	8.28089e-05	0.000182141	0.00011257	0.000160282	0.000152788	0.000510304	0.000205061	0.000375404	0	0.000186874
k__Bacteria;p__WS5;c__	0	0	0	0	0	0	0	7.50469e-05	0	0	0	0	0	0	0
k__Bacteria;p__WWE1;c__[Cloacamonae]	0.000486855	0.000156756	0	0	0	0	0	0	0	0.000152788	7.85083e-05	0	0	0	0
k__Bacteria;p__ZB3;Other	0	0	0	0	0	0	0	0	0	0	0	0	0	0.000452563	0
k__Bacteria;p__ZB3;c__BS119	0	0.000104504	0.00011217	0	6.27431e-05	8.28089e-05	9.10705e-05	0.00011257	0.000160282	0	0.000117763	4.10122e-05	0.000638186	0.000205711	0
k__Bacteria;p__[Thermi];c__Deinococci	0.000730282	0.000104504	0.000411292	0.000132949	0	0.000165618	0	0	0.000160282	0.000152788	0.000274779	0	7.50807e-05	0.000329137	0.000747496
Unclassified;Other;Other;Other	0	5.22521e-05	0	0.000221582	0.000125486	0	0	7.50469e-05	0	0	0	0	0	0	0.000373748
k__Bacteria;Other;Other;Other	0.00219085	0.00465043	0.00220602	0.00363395	0.00175681	0.00778403	0.0170302	0.0097561	0.00112197	0.00290298	0.0013739	0.00180454	0.00859674	0.00662388	0.00112124
k__Bacteria;p__Acidobacteria;c__;o__	0	0	0	0	0	0	0	0	0	0	0	0	7.50807e-05	0	0
k__Bacteria;p__Acidobacteria;c__AT-s2-57;o__	0	0.000156756	0.00011217	4.43164e-05	0	0	0	0	0.000480846	0	7.85083e-05	0	0	0.000411421	7.47496e-05
k__Bacteria;p__Acidobacteria;c__AT-s54;o__	0	0.000104504	0	0	0.000125486	8.28089e-05	0	0	0	0.000152788	3.92542e-05	4.10122e-05	0.000112621	0	0
k__Bacteria;p__Acidobacteria;c__Acidobacteria-6;o__CCU21	0	5.22521e-05	3.73902e-05	0.000221582	6.27431e-05	0	9.10705e-05	0	0	0	3.92542e-05	0	7.50807e-05	0	3.73748e-05
k__Bacteria;p__Acidobacteria;c__Acidobacteria-6;o__iii1-15	0	0	0	0	0	0	0	0	0	0	0	8.20244e-05	0	0	0
k__Bacteria;p__Acidobacteria;c__BPC102;o__MVS-40	0	0	0	0	0	0	0	7.50469e-05	0	0	0	0	0	0	0
k__Bacteria;p__Acidobacteria;c__OS-K;o__	0	0.000104504	3.73902e-05	0.000132949	0.000125486	0	0	0.000150094	0	0	0.000117763	8.20244e-05	0.000150161	0	3.73748e-05
k__Bacteria;p__Acidobacteria;c__RB25;o__	0	5.22521e-05	0	0.000132949	6.27431e-05	8.28089e-05	4.55353e-05	0.000187617	0	0.000152788	0	0	0	8.22842e-05	0.000224249
k__Bacteria;p__Acidobacteria;c__Sva0725;o__Sva0725	0	0.000156756	0.000149561	0.000310215	0.000313716	8.28089e-05	9.10705e-05	0.000187617	0	0	3.92542e-05	4.10122e-05	7.50807e-05	0.000164568	0.000224249
k__Bacteria;p__Acidobacteria;c__[Chloracidobacteria];o__RB41	0	0.000365764	0.00011217	0.000221582	0.000125486	0	0.000409817	0.00011257	0.000641128	0.000152788	0.000667321	0	0.000300323	0.000534847	0.000336373
k__Bacteria;p__Acidobacteria;c__iii1-8;o__32-20	0	0	0	0	0	0	0.000136606	0	0	0	0	0	0	0	0
k__Bacteria;p__Actinobacteria;Other;Other	0	5.22521e-05	7.47803e-05	4.43164e-05	0.000188229	0	0	0	0	0	0	0	0	0.000164568	7.47496e-05
k__Bacteria;p__Actinobacteria;c__Acidimicrobiia;o__Acidimicrobiales	0.00559883	0.00799457	0.00658067	0.00793264	0.00589785	0.00339516	0.00482674	0.00420263	0.00288508	0.00381971	0.00404318	0.00237871	0.00536827	0.00608903	0.00568097
k__Bacteria;p__Actinobacteria;c__Actinobacteria;o__Actinomycetales	0.00146056	0.00287386	0.00676762	0.00611567	0.0036391	0.00107652	0.00591958	0.00243902	0.0017631	0.0025974	0.00176644	0.00118935	0.00228996	0.00769357	0.00351323
k__Bacteria;p__Actinobacteria;c__Actinobacteria;o__Bifidobacteriales	0.000243427	0.000888285	0.0011217	0.00456459	0.000690174	8.28089e-05	0.00336961	0.000412758	0.000480846	0.000458365	0.000157017	0.000205061	0.000225242	0.00382622	0.000485872
k__Bacteria;p__Actinobacteria;c__Coriobacteriia;o__Coriobacteriales	0.000243427	0	7.47803e-05	0.000132949	6.27431e-05	8.28089e-05	0.000136606	0	0	0	3.92542e-05	0	0	0.000123426	0
k__Bacteria;p__Actinobacteria;c__Nitriliruptoria;o__Nitriliruptorales	0	0	0.000186951	0	0	0	0	0	0	0	0	0	0	0	0
k__Bacteria;p__Actinobacteria;c__Thermoleophilia;o__	0	0.000156756	3.73902e-05	4.43164e-05	6.27431e-05	8.28089e-05	0	0	0	0	0	0	7.50807e-05	0	0
k__Bacteria;p__Actinobacteria;c__Thermoleophilia;o__Gaiellales	0	5.22521e-05	0.000186951	0.000265899	6.27431e-05	0	0	3.75235e-05	0	0	3.92542e-05	0	3.75404e-05	0.000123426	0
k__Bacteria;p__Actinobacteria;c__Thermoleophilia;o__Solirubrobacterales	0	0.00114955	0.000897364	0.00062043	0.000690174	0.000165618	0.000819635	0	0	0.000152788	3.92542e-05	4.10122e-05	0.000150161	0.000534847	0
k__Bacteria;p__Armatimonadetes;c__Armatimonadia;o__Armatimonadales	0	0	0	0	0	0	0	0.00011257	0	0	0	0	0	0	0
k__Bacteria;p__Armatimonadetes;c__[Fimbriimonadia];o__[Fimbriimonadales]	0.000243427	0	0	0	0	0	0	0	0	0	3.92542e-05	0	0	0	0
k__Bacteria;p__BHI80-139;c__;o__	0	0	0	0	0	8.28089e-05	0	0	0	0	0	0	0.000262782	0	0
k__Bacteria;p__Bacteroidetes;Other;Other	0.000730282	0.00438917	0.0011217	0.00163971	0.00200778	0.00198741	0.00122945	0.00195122	0.00080141	0.00122231	0.00121688	0.00123037	0.00281553	0.000370279	0.000971745
k__Bacteria;p__Bacteroidetes;c__At12OctB3;o__	0	0	0.000186951	0	0	0	0	0.00011257	0	0	0	0	0	0	0
k__Bacteria;p__Bacteroidetes;c__BME43;o__	0	0.000313512	0	0	0	0	0	7.50469e-05	0	0	0	8.20244e-05	3.75404e-05	0.000246853	0
k__Bacteria;p__Bacteroidetes;c__Bacteroidia;o__Bacteroidales	0.00121714	0.00303062	0.00235558	0.00208287	0.00207052	0.00289831	0.0016848	0.00228893	0.00208367	0.00168067	0.00117763	0.00155846	0.00356633	0.00238624	0.00250411
k__Bacteria;p__Bacteroidetes;c__Cytophagia;o__Cytophagales	0.00608569	0.00741979	0.00250514	0.00385553	0.00451751	0.00356078	0.00182141	0.00457786	0.00368649	0.0025974	0.00266928	0.00397818	0.00480517	0.00419649	0.00448498
k__Bacteria;p__Bacteroidetes;c__Flavobacteriia;o__Flavobacteriales	0.114898	0.134236	0.184184	0.121072	0.121031	0.111047	0.0582396	0.117336	0.111075	0.109549	0.181786	0.189804	0.266161	0.167613	0.130887
k__Bacteria;p__Bacteroidetes;c__Sphingobacteriia;o__Sphingobacteriales	0.00340798	0.00266486	0.000822584	0.00194992	0.00194504	0.00223584	0.00122945	0.00236398	0.00304536	0.0039725	0.0023945	0.00180454	0.00401682	0.00160454	0.00160712
k__Bacteria;p__Bacteroidetes;c__[Rhodothermi];o__[Rhodothermales]	0.000730282	0.00245585	0.000299121	0.000842012	0.00100389	0.000993707	0.000500888	0.00120075	0.000641128	0.00198625	0.000628067	0.00110733	0.00198964	0.00181025	0.000822245
k__Bacteria;p__Bacteroidetes;c__[Saprospirae];o__[Saprospirales]	0.00778968	0.0127495	0.00504767	0.00576113	0.00809386	0.00505134	0.00500888	0.00506567	0.00512903	0.00412529	0.00482826	0.0053726	0.00968541	0.00534847	0.00855883
k__Bacteria;p__Caldithrix;c__Caldithrixae;o__Caldithrixales	0	0	0.00011217	0	0	0	0	0	0	0	0	0	0	0	0
k__Bacteria;p__Chlamydiae;c__Chlamydiia;o__Chlamydiales	0	0	0.000560852	0.000310215	6.27431e-05	0	0.000182141	3.75235e-05	0	0	0.000510304	4.10122e-05	0.000262782	0.00119312	0.000710121
k__Bacteria;p__Chlorobi;c__;o__	0	0	0	0	0	0	0	0	0	0	0.000117763	0	0	0	0
k__Bacteria;p__Chlorobi;c__BSV26;o__A89	0	0	0	0	0	0	0	7.50469e-05	0	0	0.000117763	0	7.50807e-05	0	0
k__Bacteria;p__Chlorobi;c__BSV26;o__PK329	0	0	0.00011217	8.86328e-05	0	0	0	0	0	0	0	0	0	0	0
k__Bacteria;p__Chlorobi;c__Ignavibacteria;o__Ignavibacteriales	0.000243427	0	7.47803e-05	0.000310215	0.000313716	0.000331236	0	0.000225141	0	0.000611154	7.85083e-05	0.000164049	0.000450484	0.000246853	0.000186874
k__Bacteria;p__Chlorobi;c__OPB56;o__	0	0.000104504	0.000224341	0.000177266	0.000564688	0.000165618	4.55353e-05	0.000262664	0.000160282	0	0.000274779	0.000123037	0.000112621	0.000411421	0.000112124
k__Bacteria;p__Chlorobi;c__SJA-28;o__	0	0	0	0	0	0	9.10705e-05	0	0	0	0	0	0	0	0
k__Bacteria;p__Chloroflexi;c__Anaerolineae;o__	0	0	0	0	0	8.28089e-05	0	0	0.000160282	0	0	0	0.000187702	8.22842e-05	0
k__Bacteria;p__Chloroflexi;c__Anaerolineae;o__A31	0	0	0	8.86328e-05	0	0	0	0	0	0	0	0	0.000150161	0	0
k__Bacteria;p__Chloroflexi;c__Anaerolineae;o__Anaerolineales	0	0	0	0	0	0	0	0	0	0.000152788	3.92542e-05	0	0.000337863	0.000123426	3.73748e-05
k__Bacteria;p__Chloroflexi;c__Anaerolineae;o__Caldilineales	0	0.000313512	0.00011217	0.000443164	0.000376459	0	4.55353e-05	7.50469e-05	0.000160282	0	3.92542e-05	4.10122e-05	7.50807e-05	0.000205711	3.73748e-05
k__Bacteria;p__Chloroflexi;c__Anaerolineae;o__GCA004	0	0	0	0.000132949	0.000188229	0	9.10705e-05	0	0.000160282	0	0	0	7.50807e-05	0	0.000112124
k__Bacteria;p__Chloroflexi;c__Anaerolineae;o__SBR1031	0	0	0	0	0	0	0	0	0	0	0	0	0	0	7.47496e-05
k__Bacteria;p__Chloroflexi;c__Anaerolineae;o__SHA-20	0	0	0.000149561	0.000177266	0.000188229	8.28089e-05	0	0	0	0	0	0	0	0	0
k__Bacteria;p__Chloroflexi;c__Dehalococcoidetes;o__Dehalococcoidales	0	0	0	8.86328e-05	0	0	0	0	0.000160282	0	0	0	0	0	7.47496e-05
k__Bacteria;p__Chloroflexi;c__Dehalococcoidetes;o__FS117-23B-02	0	0.000104504	0	0	0	0	0	0	0	0	0	0	0	0	0
k__Bacteria;p__Chloroflexi;c__Dehalococcoidetes;o__GIF9	0	0	0	0	0.000125486	0	0	7.50469e-05	0.000160282	0	0	0	0	0	0
k__Bacteria;p__Chloroflexi;c__Ellin6529;o__	0.00097371	0.00026126	0.000261731	0.00124086	0.00138035	0	0.00104731	7.50469e-05	0.000160282	0.000152788	3.92542e-05	0	0.000150161	0.000411421	3.73748e-05
k__Bacteria;p__Chloroflexi;c__Ktedonobacteria;o__Thermogemmatisporales	0	0	7.47803e-05	0	0	0	0	0	0	0	7.85083e-05	0	0	0	0
k__Bacteria;p__Chloroflexi;c__S085;o__	0	0	0.00011217	0	0.000125486	0	0	0	0	0	0	8.20244e-05	0	0	0
k__Bacteria;p__Chloroflexi;c__SAR202;o__	0	5.22521e-05	0.000149561	0	0.000188229	0	0.000273212	0	0	0	0	0	0	0	0
k__Bacteria;p__Chloroflexi;c__TK17;o__	0	0.000104504	0	0	0.000125486	0	0	0	0	0	0	0	0.000187702	0	0
k__Bacteria;p__Chloroflexi;c__Thermomicrobia;Other	0	0	0	0	0	0	0	0.00011257	0	0	0	0	0	0	0
k__Bacteria;p__Chloroflexi;c__Thermomicrobia;o__JG30-KF-CM45	0	0	7.47803e-05	0	6.27431e-05	0	4.55353e-05	0	0	0	0	0	0	0	0
k__Bacteria;p__Cyanobacteria;Other;Other	0	0	0	8.86328e-05	0	0	0	0	0	0	0	0	0	0	0
k__Bacteria;p__Cyanobacteria;c__4C0d-2;o__SM1D11	0	0	0	0	0	0	0	0	0	0	0	0	0.000225242	0	0
k__Bacteria;p__Cyanobacteria;c__4C0d-2;o__YS2	0	0	0	8.86328e-05	0	0	0	0	0	0	0	0	0	0.000287995	0.000336373
k__Bacteria;p__Cyanobacteria;c__Nostocophycideae;o__Nostocales	0	0	0	0	0	0	0	0	0	0	0	0	0	0	0.000112124
k__Bacteria;p__Cyanobacteria;c__Oscillatoriophycideae;Other	0	0	0	0	0	0	9.10705e-05	0	0	0	0	0	0	0	0
k__Bacteria;p__Cyanobacteria;c__Oscillatoriophycideae;o__Chroococcales	0	0	0.000261731	0.000132949	0	0.000165618	0	0	0	0	3.92542e-05	4.10122e-05	0.000187702	0	0.000112124
k__Bacteria;p__Cyanobacteria;c__Oscillatoriophycideae;o__Oscillatoriales	0	0	0	0	6.27431e-05	0	0	3.75235e-05	0.000160282	0.000152788	0	0	3.75404e-05	0	0
k__Bacteria;p__Cyanobacteria;c__Synechococcophycideae;o__Pseudanabaenales	0	5.22521e-05	0.000149561	0	0.000188229	0.000165618	0.000409817	0	0.000160282	0	0	0	0	0.000246853	0
k__Bacteria;p__Cyanobacteria;c__Synechococcophycideae;o__Synechococcales	0.000486855	0.000156756	0.000934754	0.000753379	0.000752918	0.000165618	0.000819635	0.000450281	0.000160282	0.000305577	0.000157017	0.000164049	0.000225242	0.00160454	0.000597997
k__Bacteria;p__Deferribacteres;c__Deferribacteres;o__Deferribacterales	0	0	0	0	0	0	0	0	0	0	0	0	0.000187702	0	0
k__Bacteria;p__Fibrobacteres;c__Fibrobacteria;o__Fibrobacterales	0.000243427	0	0	0	0	8.28089e-05	0	3.75235e-05	0	0	3.92542e-05	4.10122e-05	0	0	0
k__Bacteria;p__Fibrobacteres;c__TG3;o__TG3-2	0	0	0	0.000132949	0	0	0	0	0	0	0	0	0	0	0
k__Bacteria;p__Firmicutes;c__Bacilli;o__Bacillales	0.00121714	0.00303062	0.00673023	0.00748947	0.00382733	0.000579662	0.00341515	0.000600375	0.000320564	0.00366692	0.000667321	0.000287085	0.000600646	0.0146877	0.00190611
k__Bacteria;p__Firmicutes;c__Bacilli;o__Haloplasmatales	0	0	7.47803e-05	0	0	0	0.000409817	0	0	0	0	0	0	0	0
k__Bacteria;p__Firmicutes;c__Bacilli;o__Lactobacillales	0.00121714	0.00323963	0.00441204	0.00686904	0.00282344	0.00074528	0.00560084	0.00183865	0.000160282	0.0013751	0.00149166	0.000779231	0.00255274	0.013906	0.00175662
k__Bacteria;p__Firmicutes;c__Bacilli;o__Turicibacterales	0.000243427	0.00167207	0.00239297	0.00226014	0.00225875	0.000414044	0.00136606	0.000337711	0.000320564	0.000152788	0.000274779	0.000164049	0.000300323	0.000987411	0.000560622
k__Bacteria;p__Firmicutes;c__Clostridia;o__Clostridiales	0.00292113	0.0139513	0.022808	0.0305783	0.00909775	0.00645909	0.023223	0.0146717	0.00384677	0.00534759	0.00612365	0.00299389	0.00566859	0.0413478	0.00811033
k__Bacteria;p__Firmicutes;c__Clostridia;o__MBA08	0	5.22521e-05	0	0.000132949	6.27431e-05	0	0	0	0	0	0	0	0	0	0
k__Bacteria;p__Firmicutes;c__Clostridia;o__OPB54	0	0	0	8.86328e-05	0	0	4.55353e-05	0	0	0	0	0	0	8.22842e-05	0
k__Bacteria;p__Firmicutes;c__Erysipelotrichi;o__Erysipelotrichales	0	0.000104504	0.000336511	0.000753379	6.27431e-05	0	0.000455353	0.000150094	0	0	0	0.000164049	0.000300323	0.00275652	0.000448498
k__Bacteria;p__Fusobacteria;c__Fusobacteriia;o__Fusobacteriales	0	0.00245585	0.000523462	0.000398848	6.27431e-05	0.000165618	0	0.000525328	0.000320564	0.000152788	0.000392542	0.000287085	0.00142653	0.00304452	7.47496e-05
k__Bacteria;p__GN02;c__;o__	0	0	0	0	0	0	0	0	0	0	0	8.20244e-05	7.50807e-05	0	0
k__Bacteria;p__GN02;c__BD1-5;o__	0	0.000156756	0	4.43164e-05	0.000125486	0	0.000227676	0	0	0	0	0	0	0	0
k__Bacteria;p__GN02;c__GKS2-174;o__	0	0	0	0	0	0	0	0	0	0	0	0	0	0.000123426	0
k__Bacteria;p__GN02;c__GN07;o__	0	0	0	0	0	0	0	0	0.000160282	0	7.85083e-05	0	0	0	0
k__Bacteria;p__Gemmatimonadetes;c__Gemm-1;o__	0	0	0.000149561	0.000132949	0.000125486	0	9.10705e-05	0.000150094	0	0.000152788	0	0	3.75404e-05	0.000329137	0.000224249
k__Bacteria;p__Gemmatimonadetes;c__Gemm-2;o__	0.000486855	0.000992789	0.000261731	0.000398848	0.00106663	0.000579662	0.000136606	0.000412758	0.000160282	0.000763942	0.000314033	0.000328097	0.000600646	0.000575989	0.000485872
k__Bacteria;p__Gemmatimonadetes;c__Gemm-3;o__	0	0	0	8.86328e-05	0	0	0	0	0	0	0	0	0	0	0
k__Bacteria;p__Gemmatimonadetes;c__Gemm-4;o__	0.000730282	0.000156756	0.000186951	0.000487481	0.000878404	0.000165618	0.000182141	0.000675422	0	0.000458365	0.000157017	8.20244e-05	0.000150161	4.11421e-05	0.000672746
k__Bacteria;p__Gemmatimonadetes;c__Gemm-5;o__	0	0	0	0	0	0	0	0	0	0	0	0	0	8.22842e-05	0
k__Bacteria;p__Gemmatimonadetes;c__Gemmatimonadetes;o__	0	0	0	0	0	0	0	0	0	0	0	0	0	0.000164568	0
k__Bacteria;p__Gemmatimonadetes;c__Gemmatimonadetes;o__Gemmatimonadales	0	5.22521e-05	7.47803e-05	0	0	0	0	0	0	0	0	0	0	0	0
k__Bacteria;p__KSB3;c__;o__	0	0	0	0	0	0	0	0	0	0	7.85083e-05	0	0	0	0
k__Bacteria;p__Lentisphaerae;c__[Lentisphaeria];o__Lentisphaerales	0	0	0	8.86328e-05	0	0	0	0	0	0	0	8.20244e-05	0	0	0
k__Bacteria;p__Lentisphaerae;c__[Lentisphaeria];o__Victivallales	0	0.000156756	0	0	0	0	0	0	0	0	0	0.000123037	0	0	0
k__Bacteria;p__NKB19;Other;Other	0	5.22521e-05	0	0	0	0	0	0.000225141	0.000160282	0	0	0	0	0	0.000149499
k__Bacteria;p__NKB19;c__;o__	0	0	0	0	0.000313716	0.000248427	0	0	0	0	0	0	7.50807e-05	0.000287995	7.47496e-05
k__Bacteria;p__NKB19;c__SHAB590;o__	0	0.000156756	0	0	0.000125486	8.28089e-05	0	0	0.000160282	0	7.85083e-05	4.10122e-05	3.75404e-05	0	0
k__Bacteria;p__NKB19;c__TSBW08;o__	0	0	0	0	0	0	0	7.50469e-05	0	0	0.000117763	0	0	0	0
k__Bacteria;p__Nitrospirae;c__Nitrospira;o__Nitrospirales	0.000243427	0.000104504	7.47803e-05	0	0	0	0	0.00011257	0	0	0	0	7.50807e-05	0	3.73748e-05
k__Bacteria;p__OD1;c__ABY1;o__	0	0	0.00011217	8.86328e-05	0	0.000165618	0	0	0.000160282	0	0	0.000205061	0	0	7.47496e-05
k__Bacteria;p__OD1;c__ZB2;o__	0	0.000104504	0	0	0	0	0	0	0	0	0	4.10122e-05	0	0	0
k__Bacteria;p__OP1;c__MSBL6;o__	0	0	0	0.000132949	0	0.000165618	4.55353e-05	0	0.000160282	0.000152788	0	0	7.50807e-05	0	0.000186874
k__Bacteria;p__OP11;c__OP11-3;o__	0	0	0	0	0	0	0.000136606	0	0	0	0	0	0	0	0
k__Bacteria;p__OP3;c__BD4-9;o__	0	0	0	0.000132949	0	0	0	0	0	0	7.85083e-05	0	0	0	7.47496e-05
k__Bacteria;p__OP3;c__PBS-25;o__	0	0	0	0	0	0	0	0	0	0	0	0	0.000150161	0	0
k__Bacteria;p__OP8;c__OP8_1;Other	0	0	0	0	0.000125486	0	0	0	0	0	0	0	0	0	0
k__Bacteria;p__OP8;c__OP8_2;o__	0	0	0	0	0	0	0.000136606	0	0	0	0	0	0	0	0
k__Bacteria;p__OP9;c__JS1;o__SB-45	0	0	0.00011217	0.000265899	0.000188229	0	0	0	0	0	0	0	7.50807e-05	0.000287995	0.000298998
k__Bacteria;p__Planctomycetes;Other;Other	0	0.000209008	3.73902e-05	0.000576113	0.000188229	0	0.000318747	0	0	0	0.000314033	0	7.50807e-05	0	3.73748e-05
k__Bacteria;p__Planctomycetes;c__;o__	0	5.22521e-05	0	0	0	8.28089e-05	0	0	0.000160282	0	3.92542e-05	8.20244e-05	0	0	0
k__Bacteria;p__Planctomycetes;c__028H05-P-BN-P5;o__	0	0.000783781	0.000411292	0.000132949	0	0.000662471	0	0.000375235	0.000320564	0	0.000431796	0.000328097	0.000375404	0	0
k__Bacteria;p__Planctomycetes;c__BD7-11;o__	0	0	7.47803e-05	4.43164e-05	0	8.28089e-05	0	0.000150094	0	0	0.000117763	0.000123037	0.000112621	0	3.73748e-05
k__Bacteria;p__Planctomycetes;c__C6;o__MVS-107	0	0.000156756	0	4.43164e-05	0	0	0	0	0	0	0	0	0	0	0
k__Bacteria;p__Planctomycetes;c__C6;o__Ucm1571	0	0	0.00011217	0	0	0	0	0	0	0	0	4.10122e-05	0.000150161	0	0
k__Bacteria;p__Planctomycetes;c__C6;o__d113	0	0	0	0.000354531	6.27431e-05	0	0	7.50469e-05	0	0	0.000157017	0	3.75404e-05	0.000329137	0.000186874
k__Bacteria;p__Planctomycetes;c__ODP123;o__T8-B82	0	0	0	0	0.000125486	0	0	0	0	0	0	0	0	0	0
k__Bacteria;p__Planctomycetes;c__OM190;o__	0	0.00026126	3.73902e-05	0.000354531	0.000250973	0.000248427	0	0.000262664	0	0	0.000431796	0.000123037	0.000375404	0.000411421	0.000373748
k__Bacteria;p__Planctomycetes;c__OM190;o__CL500-15	0.00194742	0.00480719	0.000859974	0.00203856	0.00332539	0.00140775	0.0016848	0.000825516	0.00144254	0.00198625	0.0009421	0.000492146	0.00221488	0.0007817	0.000896995
k__Bacteria;p__Planctomycetes;c__OM190;o__agg27	0.00219085	0.00674052	0.00280426	0.00265899	0.00376459	0.00231865	0.0023223	0.00138837	0.00304536	0.0025974	0.00337586	0.00488045	0.00484271	0.00353822	0.00186874
k__Bacteria;p__Planctomycetes;c__Phycisphaerae;Other	0	0	0	0.000398848	0.000125486	0	0	0	0	0	7.85083e-05	4.10122e-05	0.000150161	8.22842e-05	0
k__Bacteria;p__Planctomycetes;c__Phycisphaerae;o__AKAU3564	0.000243427	0.000156756	0.000149561	8.86328e-05	0.000313716	0.000165618	0	7.50469e-05	0	0	0	0	0.000112621	0	0.000373748
k__Bacteria;p__Planctomycetes;c__Phycisphaerae;o__C86	0	0	0	0	0	0	0	3.75235e-05	0	0	0	4.10122e-05	0	0	0
k__Bacteria;p__Planctomycetes;c__Phycisphaerae;o__MSBL9	0	0.000470269	0.000261731	0.000797696	0.00100389	0.000414044	0.00086517	0.000300188	0	0.000152788	0.000314033	8.20244e-05	0.000300323	0.000370279	0.00085962
k__Bacteria;p__Planctomycetes;c__Phycisphaerae;o__Phycisphaerales	0.00219085	0.00303062	0.00358946	0.00314647	0.00213327	0.00215303	0.00336961	0.00232645	0.00400705	0.00183346	0.00368989	0.00332199	0.0039042	0.00226282	0.00156974
k__Bacteria;p__Planctomycetes;c__Phycisphaerae;o__WD2101	0	0	0	0	0	0	0	0.000187617	0	0	0	0	0	0	0
k__Bacteria;p__Planctomycetes;c__Pla3;o__	0	0.000418017	0	0.000132949	0	0	0	7.50469e-05	0	0	0	0	7.50807e-05	0.000246853	0
k__Bacteria;p__Planctomycetes;c__Planctomycetia;Other	0	0	7.47803e-05	0	6.27431e-05	0	0.000182141	0.00011257	0	0	3.92542e-05	0	0.000150161	0	0.000186874
k__Bacteria;p__Planctomycetes;c__Planctomycetia;o__Gemmatales	0	5.22521e-05	0	8.86328e-05	6.27431e-05	0	0.00118392	3.75235e-05	0	0	0	4.10122e-05	0.000225242	0.000822842	0.000298998
k__Bacteria;p__Planctomycetes;c__Planctomycetia;o__Pirellulales	0.0133885	0.00998014	0.0130492	0.0179925	0.0102899	0.00447168	0.0128865	0.00592871	0.00480846	0.0039725	0.00828263	0.00323996	0.0127637	0.00794043	0.00863358
k__Bacteria;p__Planctomycetes;c__Planctomycetia;o__Planctomycetales	0.00316456	0.00454593	0.00272948	0.00478617	0.0023215	0.00165618	0.00327854	0.00157598	0.00240423	0.00122231	0.0023945	0.000779231	0.00367895	0.00160454	0.00269099
k__Bacteria;p__Planctomycetes;c__SBZP_4958;o__	0	0	0	0	0.000125486	8.28089e-05	0	0	0	0	0	0	0	0	0
k__Bacteria;p__Planctomycetes;c__vadinHA49;o__DH61	0	0	3.73902e-05	0	0	0	0	0	0	0	0	0	7.50807e-05	0	0
k__Bacteria;p__Planctomycetes;c__vadinHA49;o__PHOS-HE93	0	0	0	0	0	0	0	0	0	0	0	0	0	0	0.000523247
k__Bacteria;p__Proteobacteria;Other;Other	0.000486855	0.00203783	0.00138344	0.00137381	0.000250973	0.000828089	0.00186695	0.000675422	0.00128226	0.000763942	0.000902846	0.00151745	0.00240258	0.00250967	0.000224249
k__Bacteria;p__Proteobacteria;c__Alphaproteobacteria;Other	0.0148491	0.0180792	0.0174986	0.0219366	0.0195759	0.0170586	0.0158918	0.0156473	0.014746	0.0174179	0.0126791	0.0119345	0.00848412	0.0230807	0.014464
k__Bacteria;p__Proteobacteria;c__Alphaproteobacteria;o__	0.00097371	0.000522521	0.000149561	0.000487481	0.000376459	0.000331236	0.000227676	0.000712946	0.000160282	0.000458365	0.000157017	0.000205061	0.000488025	0.000411421	0.000186874
k__Bacteria;p__Proteobacteria;c__Alphaproteobacteria;o__BD7-3	0	0.00114955	0.000972144	0.000842012	0.00112938	0.000993707	0.000455353	0.0012758	0.000961693	0.00198625	0.00196271	0.00565968	0.00161424	0.00341479	0.00336373
k__Bacteria;p__Proteobacteria;c__Alphaproteobacteria;o__Caulobacterales	0.000486855	0.000209008	0.000149561	0.000177266	0.000313716	0.000248427	0.000182141	0.000450281	0	0.000458365	0.000196271	8.20244e-05	0.000300323	0.000452563	0.000186874
k__Bacteria;p__Proteobacteria;c__Alphaproteobacteria;o__Ellin329	0	0	0	8.86328e-05	6.27431e-05	0	0	0.00011257	0.000480846	0.000305577	7.85083e-05	4.10122e-05	0.000150161	0	0
k__Bacteria;p__Proteobacteria;c__Alphaproteobacteria;o__Kiloniellales	0.000730282	0.000731529	0.000336511	0.000354531	0.000627431	0.000579662	0.000364282	0.000600375	0.000480846	0.000763942	0.000706575	0.000287085	0.000750807	0.00333251	0
k__Bacteria;p__Proteobacteria;c__Alphaproteobacteria;o__Kordiimonadales	0	0	0	0	0	0	9.10705e-05	0	0	0	3.92542e-05	0	0	0.000246853	0
k__Bacteria;p__Proteobacteria;c__Alphaproteobacteria;o__Rhizobiales	0.0214216	0.0193333	0.0179473	0.026191	0.024658	0.0154853	0.0143891	0.017636	0.0118609	0.0152788	0.0245731	0.0246073	0.0165928	0.018226	0.0272836
k__Bacteria;p__Proteobacteria;c__Alphaproteobacteria;o__Rhodobacterales	0.460321	0.461072	0.514937	0.410858	0.476534	0.530474	0.573744	0.441689	0.615804	0.607639	0.604357	0.597794	0.386628	0.436189	0.578973
k__Bacteria;p__Proteobacteria;c__Alphaproteobacteria;o__Rhodospirillales	0.00121714	0.0012018	0.00157039	0.00248172	0.00112938	0.000662471	0.000455353	0.000337711	0.00080141	0.000305577	0.000431796	0.000205061	0.000525565	0.00106969	0.000597997
k__Bacteria;p__Proteobacteria;c__Alphaproteobacteria;o__Rickettsiales	0.00219085	0.0026126	0.00557113	0.00234877	0.00194504	0.00207022	0.00341515	0.00281426	0.00304536	0.0025974	0.000981354	0.00828446	0.00367895	0.0023451	0.00100912
k__Bacteria;p__Proteobacteria;c__Alphaproteobacteria;o__Sphingomonadales	0.0116845	0.00491169	0.0053094	0.00682473	0.00608608	0.0065419	0.0137517	0.00469043	0.00865523	0.00519481	0.0084789	0.00623385	0.0081838	0.00901012	0.0114367
k__Bacteria;p__Proteobacteria;c__Betaproteobacteria;Other	0	0.000156756	7.47803e-05	0	0	0	0	0	0	0	0	4.10122e-05	0	0.000246853	0
k__Bacteria;p__Proteobacteria;c__Betaproteobacteria;o__	0.000243427	0.000209008	0	0.000132949	0.000125486	8.28089e-05	0	3.75235e-05	0	0.000152788	7.85083e-05	8.20244e-05	0	0	0.000373748
k__Bacteria;p__Proteobacteria;c__Betaproteobacteria;o__ASSO-13	0	0	3.73902e-05	0	0	0	0	0	0	0	0	0	3.75404e-05	0	3.73748e-05
k__Bacteria;p__Proteobacteria;c__Betaproteobacteria;o__Burkholderiales	0.00097371	0.0012018	0.00515984	0.000531797	0.000878404	0.00149056	0.000910705	0.000787992	0.00224395	0.000763942	0.000510304	0.000492146	0.0111495	0.000905126	0.00201824
k__Bacteria;p__Proteobacteria;c__Betaproteobacteria;o__Methylophilales	0	0.000209008	0.000411292	0.000310215	0	0.000331236	0.000364282	0.000337711	0.000641128	0.000305577	0.000157017	0.000246073	0.000225242	0.000740558	0.000373748
k__Bacteria;p__Proteobacteria;c__Betaproteobacteria;o__Neisseriales	0	0	0.000186951	4.43164e-05	6.27431e-05	0	0.000182141	0	0	0	3.92542e-05	0	0.000150161	0	0.000112124
k__Bacteria;p__Proteobacteria;c__Betaproteobacteria;o__Nitrosomonadales	0	0.000104504	3.73902e-05	0.000132949	0	0	0	0	0.000160282	0	0	4.10122e-05	3.75404e-05	0.000287995	0.000186874
k__Bacteria;p__Proteobacteria;c__Betaproteobacteria;o__Procabacteriales	0	0	0	0	0	0	0	0	0	0	0.000117763	0	0	0	3.73748e-05
k__Bacteria;p__Proteobacteria;c__Betaproteobacteria;o__Rhodocyclales	0	0.000209008	3.73902e-05	8.86328e-05	0.000188229	0	0	0	0.000160282	0	0	0	3.75404e-05	0	3.73748e-05
k__Bacteria;p__Proteobacteria;c__Betaproteobacteria;o__SC-I-84	0	0	0	0	0	0	0	0	0	0	0	0	0	8.22842e-05	0
k__Bacteria;p__Proteobacteria;c__Deltaproteobacteria;Other	0.000486855	0.000313512	7.47803e-05	0.000974961	0.00112938	0.000579662	9.10705e-05	0.000412758	0.000480846	0.000458365	7.85083e-05	0.000410122	0.00105113	0.000452563	7.47496e-05
k__Bacteria;p__Proteobacteria;c__Deltaproteobacteria;o__	0	0	0.000149561	0	0.000188229	8.28089e-05	0	3.75235e-05	0	0	0	8.20244e-05	0.000187702	0.000205711	7.47496e-05
k__Bacteria;p__Proteobacteria;c__Deltaproteobacteria;o__Bdellovibrionales	0.000730282	0.00214233	0.00370163	0.00172834	0.00464299	0.000993707	0.00132052	0.00165103	0.00208367	0.00183346	0.00184495	0.0063979	0.0017644	0.00135769	0.00156974
k__Bacteria;p__Proteobacteria;c__Deltaproteobacteria;o__Desulfarculales	0.000243427	0.000365764	0.000261731	0.000132949	0	0	0.000591958	0	0.000480846	0.000458365	0	0.000123037	0.000112621	0	0
k__Bacteria;p__Proteobacteria;c__Deltaproteobacteria;o__Desulfobacterales	0.00730282	0.00532971	0.00489811	0.0120984	0.00840758	0.00339516	0.00496334	0.00345216	0.00352621	0.00305577	0.00368989	0.00192757	0.00334109	0.00748786	0.00751233
k__Bacteria;p__Proteobacteria;c__Deltaproteobacteria;o__Desulfovibrionales	0	5.22521e-05	7.47803e-05	0.000132949	0.000125486	0	0.000591958	0.00011257	0.000160282	0	3.92542e-05	4.10122e-05	0.000300323	0.000205711	0.000112124
k__Bacteria;p__Proteobacteria;c__Deltaproteobacteria;o__Desulfuromonadales	0.00121714	0.000783781	0.000411292	0.00177266	0.00175681	0.000993707	0.00086517	0.000900563	0.000961693	0.00091673	0.000824338	0.000164049	0.00101359	0.0007817	0.00130812
k__Bacteria;p__Proteobacteria;c__Deltaproteobacteria;o__GMD14H09	0.000730282	0.000627025	7.47803e-05	4.43164e-05	0.000752918	0.000165618	0	0.000300188	0.000160282	0.000763942	0.000274779	8.20244e-05	0.000525565	0.000370279	0
k__Bacteria;p__Proteobacteria;c__Deltaproteobacteria;o__MIZ46	0	0	0	0	0	0	0	0	0	0	0	0	0	8.22842e-05	0
k__Bacteria;p__Proteobacteria;c__Deltaproteobacteria;o__Myxococcales	0.00754625	0.00715853	0.0022808	0.00367826	0.00382733	0.00455449	0.0023223	0.00439024	0.00544959	0.00550038	0.00215898	0.0016815	0.00506795	0.00357936	0.0039991
k__Bacteria;p__Proteobacteria;c__Deltaproteobacteria;o__NB1-j	0.000243427	0.000888285	7.47803e-05	0.000487481	0.000878404	0.000414044	0.000273212	0.000337711	0.000480846	0.000305577	0.00047105	0.000287085	0.000750807	0.000329137	0.000186874
k__Bacteria;p__Proteobacteria;c__Deltaproteobacteria;o__PB19	0.000486855	0.000209008	0.000373902	0.000221582	6.27431e-05	0.000414044	0	0.000337711	0.000480846	0.000152788	0.000117763	8.20244e-05	0.000112621	0	0
k__Bacteria;p__Proteobacteria;c__Deltaproteobacteria;o__Spirobacillales	0	0.000418017	0.000149561	0.000177266	0.000439202	0	0	0.000712946	0.000480846	0.000763942	0.000157017	0	0.00311585	0	0.000149499
k__Bacteria;p__Proteobacteria;c__Deltaproteobacteria;o__Syntrophobacterales	0	0.000209008	7.47803e-05	8.86328e-05	0.000313716	8.28089e-05	0	0	0	0	3.92542e-05	8.20244e-05	0.000150161	0	3.73748e-05
k__Bacteria;p__Proteobacteria;c__Deltaproteobacteria;o__[Entotheonellales]	0.000486855	0.000104504	0	0.000221582	0	0	0	0	0	0	0.000117763	0	0	0	0
k__Bacteria;p__Proteobacteria;c__Epsilonproteobacteria;o__Campylobacterales	0.0150925	0.0103982	0.0102075	0.017372	0.0334421	0.0102683	0.0158463	0.023152	0.00721269	0.00840336	0.00223749	0.00233769	0.00401682	0.00448449	0.00269099
k__Bacteria;p__Proteobacteria;c__Gammaproteobacteria;Other	0.0299416	0.0238269	0.00751542	0.0101485	0.0134898	0.0106823	0.00505441	0.0116323	0.0102581	0.010084	0.0070265	0.016774	0.0163676	0.0192134	0.00990432
k__Bacteria;p__Proteobacteria;c__Gammaproteobacteria;o__	0.00730282	0.00924862	0.000859974	0.00248172	0.00476848	0.00298112	0.00104731	0.0024015	0.00400705	0.00320856	0.00266928	0.0027068	0.00931001	0.00399078	0.00239199
k__Bacteria;p__Proteobacteria;c__Gammaproteobacteria;o__Aeromonadales	0.000243427	5.22521e-05	0.000149561	0	0	0	0	3.75235e-05	0.000160282	0	3.92542e-05	0	7.50807e-05	4.11421e-05	0
k__Bacteria;p__Proteobacteria;c__Gammaproteobacteria;o__Alteromonadales	0.0832522	0.0702268	0.0428117	0.0860625	0.0742251	0.0963067	0.0722189	0.0915197	0.0519314	0.0501146	0.0319529	0.0284214	0.0537578	0.0475191	0.0442518
k__Bacteria;p__Proteobacteria;c__Gammaproteobacteria;o__Chromatiales	0.00511198	0.00569547	0.00224341	0.0081099	0.00633706	0.00364359	0.0024589	0.00405253	0.00544959	0.00626432	0.00168793	0.0016815	0.00626924	0.00563647	0.00650321
k__Bacteria;p__Proteobacteria;c__Gammaproteobacteria;o__HOC36	0.000486855	0.000104504	0.000186951	0.000132949	6.27431e-05	0	4.55353e-05	3.75235e-05	0	0	3.92542e-05	0	0	8.22842e-05	0
k__Bacteria;p__Proteobacteria;c__Gammaproteobacteria;o__HTCC2188	0.00511198	0.00386665	0.000972144	0.00101928	0.00244698	0.00306393	0.00136606	0.0011257	0.0027248	0.00290298	0.00113837	0.00205061	0.00315339	0.00464906	0.000784871
k__Bacteria;p__Proteobacteria;c__Gammaproteobacteria;o__Legionellales	0.00754625	0.00506845	0.00598243	0.00407711	0.00238424	0.0353594	0.00564637	0.00386492	0.0184324	0.0154316	0.00227674	0.00565968	0.013477	0.00695302	0.0045971
k__Bacteria;p__Proteobacteria;c__Gammaproteobacteria;o__Methylococcales	0	0.000104504	7.47803e-05	0.000132949	0.000313716	8.28089e-05	0	0.000187617	0.000160282	0	0.0018842	8.20244e-05	0.000450484	0.00102855	0
k__Bacteria;p__Proteobacteria;c__Gammaproteobacteria;o__Oceanospirillales	0.023369	0.0108684	0.00441204	0.0133836	0.00589785	0.0101855	0.0229042	0.0154221	0.0044879	0.00550038	0.00353288	0.00643891	0.00589384	0.00333251	0.00186874
k__Bacteria;p__Proteobacteria;c__Gammaproteobacteria;o__Pseudomonadales	0.00438169	0.00679277	0.00803889	0.00802127	0.00426653	0.00414044	0.00437139	0.00412758	0.0044879	0.0039725	0.00435721	0.00328097	0.00949771	0.0185962	0.0135297
k__Bacteria;p__Proteobacteria;c__Gammaproteobacteria;o__Thiohalorhabdales	0.00998053	0.0075243	0.00463638	0.00509639	0.00734095	0.00447168	0.00455353	0.00454034	0.00593044	0.00687548	0.00851816	0.00430628	0.00931001	0.00777586	0.00863358
k__Bacteria;p__Proteobacteria;c__Gammaproteobacteria;o__Thiotrichales	0.0481986	0.030672	0.0225837	0.0510968	0.0371439	0.0362703	0.0224944	0.103415	0.0171502	0.0221543	0.00887144	0.00771029	0.0145281	0.0110261	0.0109134
k__Bacteria;p__Proteobacteria;c__Gammaproteobacteria;o__Vibrionales	0.00219085	0.0101892	0.00459899	0.0086417	0.0102899	0.00529977	0.0182596	0.0208255	0.006251	0.00733384	0.000353288	0.000287085	0.000600646	0.000946268	0.000112124
k__Bacteria;p__Proteobacteria;c__Gammaproteobacteria;o__Xanthomonadales	0.000730282	0.000522521	0.000373902	0.00150676	0.000941147	0.000248427	0.000819635	0.000675422	0.00144254	0.000611154	0.00047105	0.000164049	0.000525565	0.00111084	0.00100912
k__Bacteria;p__Proteobacteria;c__Gammaproteobacteria;o__[Marinicellales]	0.0148491	0.00700178	0.00639372	0.0112564	0.0119212	0.00621067	0.0046446	0.00649156	0.0104183	0.00870894	0.00714426	0.00635689	0.0111119	0.00818728	0.0131933
k__Bacteria;p__Proteobacteria;c__TA18;o__CV90	0	0	0	0	0	0	0.000318747	7.50469e-05	0	0	0	0	0	0	0
k__Bacteria;p__Proteobacteria;c__TA18;o__PHOS-HD29	0.00097371	0.00026126	0.00011217	0.000265899	0.000627431	0.000165618	0	0.00011257	0	0.000152788	0	4.10122e-05	0.000638186	0.000452563	0.000822245
k__Bacteria;p__SAR406;c__AB16;o__Arctic96B-7	0	0.000104504	0.000149561	0.000398848	0.000376459	0.000165618	0.000273212	0.000225141	0	0	0	0	0	0	0
k__Bacteria;p__SBR1093;c__EC214;o__	0	0	3.73902e-05	0.000132949	6.27431e-05	0	0	3.75235e-05	0.000160282	0.000152788	0	4.10122e-05	0	0	0.000112124
k__Bacteria;p__SBR1093;c__VHS-B5-50;o__	0	0	0	8.86328e-05	0.000313716	0	0	7.50469e-05	0	0.000305577	3.92542e-05	4.10122e-05	7.50807e-05	0	0.000149499
k__Bacteria;p__SC4;c__;o__	0	0	0	0	0	0	0	0	0	0	0	0	0	0	0.000149499
k__Bacteria;p__SR1;c__;o__	0	0	0	0	0.000125486	0	0	0	0	0	3.92542e-05	0	0	0	0.000186874
k__Bacteria;p__Spirochaetes;c__Spirochaetes;Other	0	0	7.47803e-05	0	0	0	0	0	0	0	0	0	0	0	0
k__Bacteria;p__Spirochaetes;c__[Leptospirae];o__[Leptospirales]	0	0	0	0	0	0	0	0	0	0	0	0	0.000112621	0	0
k__Bacteria;p__TM6;Other;Other	0	0	0	0	0	0	0	0	0	0	0.000117763	0	0	0.000164568	0
k__Bacteria;p__TM6;c__SBRH58;o__	0	0	0	0.000265899	0	0	0	0	0	0	0	0	0	0.000534847	0
k__Bacteria;p__TM6;c__SJA-4;Other	0	0	0	8.86328e-05	0.000439202	0	0	0	0	0.000152788	0.000117763	0	0	0	0
k__Bacteria;p__TM6;c__SJA-4;o__	0	5.22521e-05	0.000373902	0.000709063	6.27431e-05	0	0.000728564	0.000300188	0	0.000152788	0.000314033	8.20244e-05	0.000750807	0.00115198	0.000971745
k__Bacteria;p__TM6;c__SJA-4;o__S1198	0	0	0	0	0	0	0	0	0	0	0	0	0	0	0.000373748
k__Bacteria;p__TM7;c__SC3;o__	0.000243427	0	0	0	6.27431e-05	0	0.000136606	0	0	0.000152788	0.000157017	0	0.000112621	0.000493705	0.000186874
k__Bacteria;p__Tenericutes;Other;Other	0	0	0	0	0	0	0	0	0	0	0	0	0	0	7.47496e-05
k__Bacteria;p__Tenericutes;c__Mollicutes;Other	0	0.000104504	0	0.00128518	0.000313716	0	0.003233	0.000450281	0	0	0	0	0.000412944	0.00250967	0.000448498
k__Bacteria;p__Tenericutes;c__Mollicutes;o__	0	5.22521e-05	0	0	0	0	0.000136606	7.50469e-05	0.000160282	0.000152788	0	0	0	0	0
k__Bacteria;p__Tenericutes;c__Mollicutes;o__Acholeplasmatales	0.00097371	0	0	0.000132949	0	0.00306393	0	0	0	0	0	0	0	0	7.47496e-05
k__Bacteria;p__Verrucomicrobia;c__Opitutae;Other	0.000243427	0.000679277	0	0.000310215	0.000125486	0.000165618	0.000273212	0.000337711	0.000160282	0.00106952	7.85083e-05	0.000246073	0.000525565	8.22842e-05	0.00108387
k__Bacteria;p__Verrucomicrobia;c__Opitutae;o__	0.000730282	0.000313512	0.000224341	0.000132949	0.000815661	8.28089e-05	0.000956241	0.00011257	0.000641128	0	0.000196271	8.20244e-05	0.000638186	0	0.000149499
k__Bacteria;p__Verrucomicrobia;c__Opitutae;o__Opitutales	0.000730282	0.000522521	7.47803e-05	0	0.000250973	8.28089e-05	0	3.75235e-05	0	0.000152788	7.85083e-05	0.000164049	0.000375404	0	0.000411123
k__Bacteria;p__Verrucomicrobia;c__Opitutae;o__Puniceicoccales	0.00486855	0.00480719	0.00512245	0.00279193	0.00589785	0.00447168	0.00145713	0.00547842	0.00689213	0.00595875	0.00266928	0.00447033	0.00480517	0.00613017	0.00302736
k__Bacteria;p__Verrucomicrobia;c__Opitutae;o__[Cerasicoccales]	0	0	0	0	0	0	0	0	0	0	0	0	0	0.000205711	0
k__Bacteria;p__Verrucomicrobia;c__Opitutae;o__[Pelagicoccales]	0	0.000104504	0	0.00062043	0	0	0	0	0	0	7.85083e-05	4.10122e-05	0	0	0
k__Bacteria;p__Verrucomicrobia;c__Verruco-5;Other	0	5.22521e-05	3.73902e-05	0.000177266	0.000125486	0.000165618	0.000364282	3.75235e-05	0	0	0	4.10122e-05	3.75404e-05	0.000205711	0.000112124
k__Bacteria;p__Verrucomicrobia;c__Verruco-5;o__	0	0	0	4.43164e-05	0	8.28089e-05	0	0	0	0	0	4.10122e-05	0	0	0
k__Bacteria;p__Verrucomicrobia;c__Verruco-5;o__LD1-PB3	0	0	7.47803e-05	0	0	0	0	0	0	0	0	0	0	0.000123426	0
k__Bacteria;p__Verrucomicrobia;c__Verruco-5;o__MSBL3	0	5.22521e-05	0	0	0	0	0	7.50469e-05	0	0	0	0	0	0	0
k__Bacteria;p__Verrucomicrobia;c__Verruco-5;o__R76-B128	0	0.0012018	3.73902e-05	0.000487481	0.00112938	0.000414044	0	0.000750469	0.000480846	0.00106952	0.000235525	0.000410122	0.000713267	0.000740558	3.73748e-05
k__Bacteria;p__Verrucomicrobia;c__Verruco-5;o__SS1-B-03-39	0.000730282	0.000783781	0.000448682	0.000221582	0.000878404	0.000248427	0.000455353	0.00161351	0.000320564	0.000763942	0.000314033	0.000779231	0.000900969	0.000246853	0.000373748
k__Bacteria;p__Verrucomicrobia;c__Verruco-5;o__WCHB1-41	0	5.22521e-05	0.000224341	0.000265899	0	8.28089e-05	0	0	0	0	3.92542e-05	0	3.75404e-05	0	0.000112124
k__Bacteria;p__Verrucomicrobia;c__Verrucomicrobiae;o__Verrucomicrobiales	0.0175268	0.00924862	0.00441204	0.0143585	0.0106036	0.0065419	0.00455353	0.00765478	0.00609072	0.00779221	0.00883219	0.00479843	0.0154666	0.0115198	0.0148378
k__Bacteria;p__Verrucomicrobia;c__[Methylacidiphilae];o__Methylacidiphilales	0	0	7.47803e-05	0	6.27431e-05	0	0	0.000187617	0	0	0	8.20244e-05	0	0	0
k__Bacteria;p__Verrucomicrobia;c__[Methylacidiphilae];o__S-BQ2-57	0	0	0	0.000132949	0	0	0	0	0	0	3.92542e-05	0	0	0	0
k__Bacteria;p__Verrucomicrobia;c__[Pedosphaerae];Other	0	0.000104504	0	0	6.27431e-05	0	0	0	0	0	0	4.10122e-05	0	0	0
k__Bacteria;p__Verrucomicrobia;c__[Pedosphaerae];o__[Pedosphaerales]	0.000486855	0	7.47803e-05	0.000132949	6.27431e-05	0	0.000227676	0.00011257	0.000160282	0.000152788	0	0	3.75404e-05	0	0
k__Bacteria;p__Verrucomicrobia;c__[Spartobacteria];o__[Chthoniobacterales]	0.000486855	0.000209008	3.73902e-05	0.000487481	0.000125486	0.000248427	0.000273212	0.000300188	0	0.000152788	3.92542e-05	0.000205061	0.000300323	0.000617132	0.000822245
k__Bacteria;p__WPS-2;c__;o__	0.000243427	5.22521e-05	3.73902e-05	4.43164e-05	0	8.28089e-05	0	0	0.000160282	0.000152788	0	0	0	0	0
k__Bacteria;p__WS2;c__Kazan-3B-09;o__	0	0	0	0	0	0	0	0	0	0	0	0	7.50807e-05	0	0
k__Bacteria;p__WS3;c__PRR-12;o__	0	0	0	8.86328e-05	0	0	0	0	0	0	0	0	0	0	0
k__Bacteria;p__WS3;c__PRR-12;o__GN03	0.000730282	0.000783781	0.000486072	0.000531797	0.00100389	8.28089e-05	0.000182141	0.00011257	0.000160282	0.000152788	0.000510304	0.000205061	0.000375404	0	0.000186874
k__Bacteria;p__WS5;c__;o__	0	0	0	0	0	0	0	7.50469e-05	0	0	0	0	0	0	0
k__Bacteria;p__WWE1;c__[Cloacamonae];o__[Cloacamonales]	0.000486855	0.000156756	0	0	0	0	0	0	0	0.000152788	7.85083e-05	0	0	0	0
k__Bacteria;p__ZB3;Other;Other	0	0	0	0	0	0	0	0	0	0	0	0	0	0.000452563	0
k__Bacteria;p__ZB3;c__BS119;o__	0	0.000104504	0.00011217	0	6.27431e-05	8.28089e-05	9.10705e-05	0.00011257	0.000160282	0	0.000117763	4.10122e-05	0.000638186	0.000205711	0
k__Bacteria;p__[Thermi];c__Deinococci;o__Deinococcales	0.000730282	0.000104504	0.000411292	0.000132949	0	0.000165618	0	0	0.000160282	0.000152788	0.000274779	0	7.50807e-05	0.000329137	0.000747496
Unclassified;Other;Other;Other;Other	0	5.22521e-05	0	0.000221582	0.000125486	0	0	7.50469e-05	0	0	0	0	0	0	0.000373748
k__Bacteria;Other;Other;Other;Other	0.00219085	0.00465043	0.00220602	0.00363395	0.00175681	0.00778403	0.0170302	0.0097561	0.00112197	0.00290298	0.0013739	0.00180454	0.00859674	0.00662388	0.00112124
k__Bacteria;p__Acidobacteria;c__;o__;f__	0	0	0	0	0	0	0	0	0	0	0	0	7.50807e-05	0	0
k__Bacteria;p__Acidobacteria;c__AT-s2-57;o__;f__	0	0.000156756	0.00011217	4.43164e-05	0	0	0	0	0.000480846	0	7.85083e-05	0	0	0.000411421	7.47496e-05
k__Bacteria;p__Acidobacteria;c__AT-s54;o__;f__	0	0.000104504	0	0	0.000125486	8.28089e-05	0	0	0	0.000152788	3.92542e-05	4.10122e-05	0.000112621	0	0
k__Bacteria;p__Acidobacteria;c__Acidobacteria-6;o__CCU21;f__	0	5.22521e-05	3.73902e-05	0.000221582	6.27431e-05	0	9.10705e-05	0	0	0	3.92542e-05	0	7.50807e-05	0	3.73748e-05
k__Bacteria;p__Acidobacteria;c__Acidobacteria-6;o__iii1-15;f__	0	0	0	0	0	0	0	0	0	0	0	8.20244e-05	0	0	0
k__Bacteria;p__Acidobacteria;c__BPC102;o__MVS-40;f__	0	0	0	0	0	0	0	7.50469e-05	0	0	0	0	0	0	0
k__Bacteria;p__Acidobacteria;c__OS-K;o__;f__	0	0.000104504	3.73902e-05	0.000132949	0.000125486	0	0	0.000150094	0	0	0.000117763	8.20244e-05	0.000150161	0	3.73748e-05
k__Bacteria;p__Acidobacteria;c__RB25;o__;f__	0	5.22521e-05	0	0.000132949	6.27431e-05	8.28089e-05	4.55353e-05	0.000187617	0	0.000152788	0	0	0	8.22842e-05	0.000224249
k__Bacteria;p__Acidobacteria;c__Sva0725;o__Sva0725;f__	0	0.000156756	0.000149561	0.000310215	0.000313716	8.28089e-05	9.10705e-05	0.000187617	0	0	3.92542e-05	4.10122e-05	7.50807e-05	0.000164568	0.000224249
k__Bacteria;p__Acidobacteria;c__[Chloracidobacteria];o__RB41;f__Ellin6075	0	0.000365764	0.00011217	0.000221582	0.000125486	0	0.000409817	0.00011257	0.000641128	0.000152788	0.000667321	0	0.000300323	0.000534847	0.000336373
k__Bacteria;p__Acidobacteria;c__iii1-8;o__32-20;f__	0	0	0	0	0	0	0.000136606	0	0	0	0	0	0	0	0
k__Bacteria;p__Actinobacteria;Other;Other;Other	0	5.22521e-05	7.47803e-05	4.43164e-05	0.000188229	0	0	0	0	0	0	0	0	0.000164568	7.47496e-05
k__Bacteria;p__Actinobacteria;c__Acidimicrobiia;o__Acidimicrobiales;Other	0.00146056	0.00198558	0.00108431	0.00248172	0.000941147	0.000993707	0.000318747	0.000900563	0.000641128	0.000458365	0.00109912	0.000410122	0.00161424	0.00197482	0.00149499
k__Bacteria;p__Actinobacteria;c__Acidimicrobiia;o__Acidimicrobiales;f__	0.000486855	0.000470269	0.000186951	0.000177266	0.000250973	8.28089e-05	0.000182141	0.000300188	0	0	0.000196271	0.000205061	0.000262782	0.000370279	0.000298998
k__Bacteria;p__Actinobacteria;c__Acidimicrobiia;o__Acidimicrobiales;f__C111	0.000486855	0.0013063	0.00168256	0.00190561	0.00156858	0.000248427	0.00214016	0.000450281	0.000160282	0.00091673	0.000510304	0.00036911	0.000788347	0.0007817	0.00115862
k__Bacteria;p__Actinobacteria;c__Acidimicrobiia;o__Acidimicrobiales;f__EB1017	0	5.22521e-05	0	0	6.27431e-05	0	0.000318747	0	0	0	0	0	0	0	0
k__Bacteria;p__Actinobacteria;c__Acidimicrobiia;o__Acidimicrobiales;f__JdFBGBact	0.00097371	0.000470269	0.000373902	0.000265899	0.000188229	0.000662471	0.000273212	3.75235e-05	0.000160282	0.000305577	0.000235525	0.000246073	0.000412944	0.0007817	0.000411123
k__Bacteria;p__Actinobacteria;c__Acidimicrobiia;o__Acidimicrobiales;f__Microthrixaceae	0	0.000365764	0.000224341	0.000221582	0.000188229	8.28089e-05	0	0	0	0	0.000353288	0	0	8.22842e-05	7.47496e-05
k__Bacteria;p__Actinobacteria;c__Acidimicrobiia;o__Acidimicrobiales;f__OCS155	0.000243427	0	3.73902e-05	8.86328e-05	0	8.28089e-05	0	3.75235e-05	0	0	0	0	0	0	0
k__Bacteria;p__Actinobacteria;c__Acidimicrobiia;o__Acidimicrobiales;f__SC3-41	0	0.000418017	0.000299121	0.000132949	0.000188229	0.000331236	0	0.00011257	0.000160282	0.000152788	3.92542e-05	0	0.000187702	0	0.000336373
k__Bacteria;p__Actinobacteria;c__Acidimicrobiia;o__Acidimicrobiales;f__TK06	0	0.000104504	0	0	0	0	0	0	0	0	0	0	0	0	0
k__Bacteria;p__Actinobacteria;c__Acidimicrobiia;o__Acidimicrobiales;f__koll13	0.00146056	0.0012018	0.00198168	0.00159539	0.00150584	0.000248427	0.00132052	0.000900563	0.00112197	0.00091673	0.00102061	0.000451134	0.000825888	0.00111084	0.00100912
k__Bacteria;p__Actinobacteria;c__Acidimicrobiia;o__Acidimicrobiales;f__ntu14	0	0.000313512	0.000186951	4.43164e-05	0.000501945	8.28089e-05	9.10705e-05	0.000412758	0.000320564	0	0.000157017	0.000287085	0.000300323	0.000329137	0
k__Bacteria;p__Actinobacteria;c__Acidimicrobiia;o__Acidimicrobiales;f__wb1_P06	0.000486855	0.0013063	0.000523462	0.00101928	0.000501945	0.000579662	0.000182141	0.00105066	0.000320564	0.00106952	0.000431796	0.000410122	0.000976049	0.000658274	0.000896995
k__Bacteria;p__Actinobacteria;c__Actinobacteria;o__Actinomycetales;Other	0	5.22521e-05	0.000224341	0.000177266	0	0	0	0.00011257	0	0.000152788	3.92542e-05	0	0	0.000329137	3.73748e-05
k__Bacteria;p__Actinobacteria;c__Actinobacteria;o__Actinomycetales;f__	0.000486855	0.000104504	0.000373902	8.86328e-05	0.000188229	0.000331236	0.000227676	0.000300188	0	0.000152788	0.000196271	0.000164049	0.000187702	0.000658274	3.73748e-05
k__Bacteria;p__Actinobacteria;c__Actinobacteria;o__Actinomycetales;f__ACK-M1	0	0	0	0	0	0	0	0	0	0	7.85083e-05	0	0	0	7.47496e-05
k__Bacteria;p__Actinobacteria;c__Actinobacteria;o__Actinomycetales;f__Actinomycetaceae	0	0.000104504	3.73902e-05	0.000177266	0	0	0.000136606	0	0	0	7.85083e-05	0	0.000150161	0	0
k__Bacteria;p__Actinobacteria;c__Actinobacteria;o__Actinomycetales;f__Actinopolysporaceae	0	0	0.00011217	0	0	0	9.10705e-05	0	0	0	0	0	0	0	0
k__Bacteria;p__Actinobacteria;c__Actinobacteria;o__Actinomycetales;f__Brevibacteriaceae	0	0	0	0	0.000188229	0	0	0	0	0	0	0	0	0	0
k__Bacteria;p__Actinobacteria;c__Actinobacteria;o__Actinomycetales;f__Corynebacteriaceae	0.000243427	0.000104504	0.000635633	0.000398848	0.000313716	8.28089e-05	0.00163927	0.000187617	0.000320564	0.000305577	3.92542e-05	0.000205061	0.000300323	0.000287995	0.000672746
k__Bacteria;p__Actinobacteria;c__Actinobacteria;o__Actinomycetales;f__Dermabacteraceae	0	5.22521e-05	0	0	0	0	4.55353e-05	0	0	0	3.92542e-05	0	0	0.000246853	0
k__Bacteria;p__Actinobacteria;c__Actinobacteria;o__Actinomycetales;f__Dietziaceae	0	0	0.000224341	0	6.27431e-05	0	0	0	0	0	0	0	0	0.000123426	3.73748e-05
k__Bacteria;p__Actinobacteria;c__Actinobacteria;o__Actinomycetales;f__Geodermatophilaceae	0	0	0	8.86328e-05	0	0	0	0	0	0	0	0	0	8.22842e-05	0
k__Bacteria;p__Actinobacteria;c__Actinobacteria;o__Actinomycetales;f__Gordoniaceae	0	0.000156756	0.000523462	0.000132949	0.000125486	8.28089e-05	0	7.50469e-05	0	0	0	0	7.50807e-05	0	0
k__Bacteria;p__Actinobacteria;c__Actinobacteria;o__Actinomycetales;f__Intrasporangiaceae	0	0	0.000299121	0.000132949	0.000125486	0	9.10705e-05	0	0.000160282	0	0	0	3.75404e-05	0	0.000149499
k__Bacteria;p__Actinobacteria;c__Actinobacteria;o__Actinomycetales;f__Microbacteriaceae	0.000243427	0.000679277	0.000897364	0.00203856	0.000815661	0.000248427	0.000273212	0.00105066	0.000160282	0.000611154	0.000745829	0.000451134	0.000638186	0.00357936	0.00093437
k__Bacteria;p__Actinobacteria;c__Actinobacteria;o__Actinomycetales;f__Micrococcaceae	0	0.000104504	0.00011217	4.43164e-05	0	0	0.000318747	0	0.000160282	0	0.000117763	4.10122e-05	3.75404e-05	0.000452563	0
k__Bacteria;p__Actinobacteria;c__Actinobacteria;o__Actinomycetales;f__Micromonosporaceae	0	0	0.000186951	4.43164e-05	6.27431e-05	0	0.000409817	0	0.000160282	0.000152788	0	4.10122e-05	3.75404e-05	0.000164568	0.000149499
k__Bacteria;p__Actinobacteria;c__Actinobacteria;o__Actinomycetales;f__Mycobacteriaceae	0.000243427	0.000574773	0.00119649	0.000842012	0.000564688	8.28089e-05	0.00109285	0.00011257	0	0.000152788	0.000314033	0.000164049	0.000187702	0.000863984	0.000672746
k__Bacteria;p__Actinobacteria;c__Actinobacteria;o__Actinomycetales;f__Nakamurellaceae	0	5.22521e-05	7.47803e-05	8.86328e-05	6.27431e-05	0	0.000182141	0	0	0	0	0	0	0	0
k__Bacteria;p__Actinobacteria;c__Actinobacteria;o__Actinomycetales;f__Nocardiaceae	0	0.000365764	0.000747803	0.000398848	0.000501945	8.28089e-05	0.00086517	7.50469e-05	0.000160282	0.000611154	0	4.10122e-05	0.000225242	0.000493705	0.000373748
k__Bacteria;p__Actinobacteria;c__Actinobacteria;o__Actinomycetales;f__Nocardioidaceae	0	0	0	8.86328e-05	0	0	0	7.50469e-05	0	0	0	0	0	0	0.000112124
k__Bacteria;p__Actinobacteria;c__Actinobacteria;o__Actinomycetales;f__Nocardiopsaceae	0	0	7.47803e-05	0.000221582	6.27431e-05	8.28089e-05	0	0	0	0	0	0	0	0	0
k__Bacteria;p__Actinobacteria;c__Actinobacteria;o__Actinomycetales;f__Pseudonocardiaceae	0	0.000156756	0	0.000132949	6.27431e-05	0	0	3.75235e-05	0.000160282	0	3.92542e-05	0	3.75404e-05	0	0
k__Bacteria;p__Actinobacteria;c__Actinobacteria;o__Actinomycetales;f__Streptomycetaceae	0.000243427	0.000365764	0.00104692	0.000930645	0.000501945	8.28089e-05	0.000546423	0.000412758	0.000480846	0.000458365	7.85083e-05	8.20244e-05	0.000375404	0.000411421	0.000261624
k__Bacteria;p__Actinobacteria;c__Actinobacteria;o__Actinomycetales;f__Williamsiaceae	0	0	0	8.86328e-05	0	0	0	0	0	0	0	0	0	0	0
k__Bacteria;p__Actinobacteria;c__Actinobacteria;o__Bifidobacteriales;f__Bifidobacteriaceae	0.000243427	0.000888285	0.0011217	0.00456459	0.000690174	8.28089e-05	0.00336961	0.000412758	0.000480846	0.000458365	0.000157017	0.000205061	0.000225242	0.00382622	0.000485872
k__Bacteria;p__Actinobacteria;c__Coriobacteriia;o__Coriobacteriales;f__Coriobacteriaceae	0.000243427	0	7.47803e-05	0.000132949	6.27431e-05	8.28089e-05	0.000136606	0	0	0	3.92542e-05	0	0	0.000123426	0
k__Bacteria;p__Actinobacteria;c__Nitriliruptoria;o__Nitriliruptorales;f__Nitriliruptoraceae	0	0	0.000186951	0	0	0	0	0	0	0	0	0	0	0	0
k__Bacteria;p__Actinobacteria;c__Thermoleophilia;o__;f__	0	0.000156756	3.73902e-05	4.43164e-05	6.27431e-05	8.28089e-05	0	0	0	0	0	0	7.50807e-05	0	0
k__Bacteria;p__Actinobacteria;c__Thermoleophilia;o__Gaiellales;f__	0	5.22521e-05	0.000186951	0.000265899	6.27431e-05	0	0	3.75235e-05	0	0	3.92542e-05	0	3.75404e-05	0	0
k__Bacteria;p__Actinobacteria;c__Thermoleophilia;o__Gaiellales;f__Gaiellaceae	0	0	0	0	0	0	0	0	0	0	0	0	0	0.000123426	0
k__Bacteria;p__Actinobacteria;c__Thermoleophilia;o__Solirubrobacterales;Other	0	0.000104504	0	0	0	0	0.000227676	0	0	0	0	0	0	0	0
k__Bacteria;p__Actinobacteria;c__Thermoleophilia;o__Solirubrobacterales;f__	0	0.000470269	0.000859974	0.000531797	0.000690174	0	0.000409817	0	0	0.000152788	0	4.10122e-05	7.50807e-05	0.000534847	0
k__Bacteria;p__Actinobacteria;c__Thermoleophilia;o__Solirubrobacterales;f__Conexibacteraceae	0	0.000313512	0	8.86328e-05	0	0.000165618	0	0	0	0	0	0	0	0	0
k__Bacteria;p__Actinobacteria;c__Thermoleophilia;o__Solirubrobacterales;f__Patulibacteraceae	0	0.00026126	3.73902e-05	0	0	0	0.000182141	0	0	0	3.92542e-05	0	7.50807e-05	0	0
k__Bacteria;p__Armatimonadetes;c__Armatimonadia;o__Armatimonadales;f__Armatimonadaceae	0	0	0	0	0	0	0	0.00011257	0	0	0	0	0	0	0
k__Bacteria;p__Armatimonadetes;c__[Fimbriimonadia];o__[Fimbriimonadales];f__	0.000243427	0	0	0	0	0	0	0	0	0	3.92542e-05	0	0	0	0
k__Bacteria;p__BHI80-139;c__;o__;f__	0	0	0	0	0	8.28089e-05	0	0	0	0	0	0	0.000262782	0	0
k__Bacteria;p__Bacteroidetes;Other;Other;Other	0.000730282	0.00438917	0.0011217	0.00163971	0.00200778	0.00198741	0.00122945	0.00195122	0.00080141	0.00122231	0.00121688	0.00123037	0.00281553	0.000370279	0.000971745
k__Bacteria;p__Bacteroidetes;c__At12OctB3;o__;f__	0	0	0.000186951	0	0	0	0	0.00011257	0	0	0	0	0	0	0
k__Bacteria;p__Bacteroidetes;c__BME43;o__;f__	0	0.000313512	0	0	0	0	0	7.50469e-05	0	0	0	8.20244e-05	3.75404e-05	0.000246853	0
k__Bacteria;p__Bacteroidetes;c__Bacteroidia;o__Bacteroidales;Other	0	0.000104504	7.47803e-05	0	0	0	0.000273212	7.50469e-05	0	0.000152788	7.85083e-05	8.20244e-05	0.000112621	0	7.47496e-05
k__Bacteria;p__Bacteroidetes;c__Bacteroidia;o__Bacteroidales;f__	0	0.000209008	0.000486072	0.000398848	0.000690174	0.000828089	0.000136606	0.000375235	0.000641128	0.000458365	0.000274779	0.000328097	0.00146407	0.000493705	0.000635372
k__Bacteria;p__Bacteroidetes;c__Bacteroidia;o__Bacteroidales;f__BA008	0	0	3.73902e-05	0	0	0	0	7.50469e-05	0	0	0	0	7.50807e-05	0	0
k__Bacteria;p__Bacteroidetes;c__Bacteroidia;o__Bacteroidales;f__Bacteroidaceae	0	0.000888285	0.000785193	0.000664746	6.27431e-05	0.000496853	0.000227676	0.000337711	0.000641128	0.000305577	0.000117763	0.00036911	0.000375404	0.000411421	0.000710121
k__Bacteria;p__Bacteroidetes;c__Bacteroidia;o__Bacteroidales;f__Marinilabiaceae	0	0	0	0	0	0	0	0.000375235	0	0	0	0	0	0	0
k__Bacteria;p__Bacteroidetes;c__Bacteroidia;o__Bacteroidales;f__Porphyromonadaceae	0	0.00026126	0.000186951	0.000132949	6.27431e-05	0.000331236	0.000227676	0.000300188	0	0.000152788	0.000117763	4.10122e-05	0.000375404	0.000205711	7.47496e-05
k__Bacteria;p__Bacteroidetes;c__Bacteroidia;o__Bacteroidales;f__Prevotellaceae	0	0	0.000224341	4.43164e-05	0.000125486	0	0.000182141	0	0.000160282	0	0	0.000205061	3.75404e-05	0.000164568	3.73748e-05
k__Bacteria;p__Bacteroidetes;c__Bacteroidia;o__Bacteroidales;f__Rikenellaceae	0	0	7.47803e-05	0	0	8.28089e-05	0	7.50469e-05	0	0	7.85083e-05	4.10122e-05	3.75404e-05	0	0.000149499
k__Bacteria;p__Bacteroidetes;c__Bacteroidia;o__Bacteroidales;f__SB-1	0.00121714	0.000888285	0.000336511	0.000531797	0.00112938	0.00107652	4.55353e-05	0.000487805	0.000320564	0.000305577	0.000392542	0.000451134	0.000638186	0.000699416	0.000635372
k__Bacteria;p__Bacteroidetes;c__Bacteroidia;o__Bacteroidales;f__VC21_Bac22	0	0.000574773	0	0.000221582	0	8.28089e-05	0.000546423	0.000187617	0.000320564	0.000305577	0	4.10122e-05	0.000375404	0.000205711	0.000186874
k__Bacteria;p__Bacteroidetes;c__Bacteroidia;o__Bacteroidales;f__[Odoribacteraceae]	0	0	0.000149561	0	0	0	4.55353e-05	0	0	0	3.92542e-05	0	0	0.000205711	0
k__Bacteria;p__Bacteroidetes;c__Bacteroidia;o__Bacteroidales;f__[Paraprevotellaceae]	0	0.000104504	0	0	0	0	0	0	0	0	7.85083e-05	0	0	0	0
k__Bacteria;p__Bacteroidetes;c__Bacteroidia;o__Bacteroidales;f__p-2534-18B5	0	0	0	8.86328e-05	0	0	0	0	0	0	0	0	7.50807e-05	0	0
k__Bacteria;p__Bacteroidetes;c__Cytophagia;o__Cytophagales;Other	0.000730282	0.000156756	0	0	0.000125486	0	0.000136606	0	0	0.000305577	3.92542e-05	4.10122e-05	0.000300323	0	0.000336373
k__Bacteria;p__Bacteroidetes;c__Cytophagia;o__Cytophagales;f__Cyclobacteriaceae	0.000486855	0.000104504	0.000149561	0.000487481	0.000125486	0.000331236	0	0.000375235	0	0	0.000157017	4.10122e-05	0	0.000123426	0
k__Bacteria;p__Bacteroidetes;c__Cytophagia;o__Cytophagales;f__Cytophagaceae	0.000486855	0.000313512	0.00127127	0.000354531	0.000188229	0.000331236	0.000591958	0.000525328	0.000320564	0.000458365	0.000392542	0.000164049	0.000262782	0.000329137	0.000747496
k__Bacteria;p__Bacteroidetes;c__Cytophagia;o__Cytophagales;f__Flammeovirgaceae	0.00438169	0.00590448	0.00108431	0.00301352	0.0040783	0.00289831	0.00100178	0.0036773	0.00336592	0.00183346	0.00208047	0.00373211	0.00394174	0.00374393	0.00340111
k__Bacteria;p__Bacteroidetes;c__Cytophagia;o__Cytophagales;f__[Amoebophilaceae]	0	0.000940537	0	0	0	0	9.10705e-05	0	0	0	0	0	0.000300323	0	0
k__Bacteria;p__Bacteroidetes;c__Flavobacteriia;o__Flavobacteriales;Other	0.00097371	0.00360539	0.000673023	0.000753379	0.00207052	0.000993707	0.000136606	0.00236398	0.00224395	0.00229183	0.00160942	0.00442932	0.00240258	0.00102855	0.000784871
k__Bacteria;p__Bacteroidetes;c__Flavobacteriia;o__Flavobacteriales;f__	0.00608569	0.00564322	0.00157039	0.000797696	0.00294893	0.00248427	0.00122945	0.00727955	0.00464818	0.00351413	0.00192345	0.00422425	0.00334109	0.00287995	0.000485872
k__Bacteria;p__Bacteroidetes;c__Flavobacteriia;o__Flavobacteriales;f__Cryomorphaceae	0.0148491	0.0179225	0.0177603	0.00713494	0.00778015	0.0104339	0.00828742	0.012758	0.0129828	0.0114591	0.0134249	0.0256736	0.0126136	0.00522505	0.00609209
k__Bacteria;p__Bacteroidetes;c__Flavobacteriia;o__Flavobacteriales;f__Flavobacteriaceae	0.092259	0.106281	0.163545	0.111943	0.108169	0.0965552	0.0478576	0.0947842	0.0912005	0.0919786	0.164553	0.155108	0.246528	0.15597	0.122029
k__Bacteria;p__Bacteroidetes;c__Flavobacteriia;o__Flavobacteriales;f__NS9	0	0	0	0	0	0	0	0	0	0	0	4.10122e-05	0.000187702	0	0
k__Bacteria;p__Bacteroidetes;c__Flavobacteriia;o__Flavobacteriales;f__[Weeksellaceae]	0.000730282	0.000783781	0.000635633	0.000443164	6.27431e-05	0.000579662	0.000728564	0.000150094	0	0.000305577	0.000274779	0.000328097	0.00108867	0.00250967	0.00149499
k__Bacteria;p__Bacteroidetes;c__Sphingobacteriia;o__Sphingobacteriales;f__	0	0.000418017	0.000186951	0.000221582	0.000188229	0.000165618	0.000227676	0.000187617	0.000160282	0.000305577	0	0.000164049	0.000225242	0	0.000149499
k__Bacteria;p__Bacteroidetes;c__Sphingobacteriia;o__Sphingobacteriales;f__NS11-12	0.00292113	0.00224684	0.000523462	0.00172834	0.00150584	0.0018218	0.00100178	0.00202627	0.00256451	0.00366692	0.00204122	0.00155846	0.00367895	0.00139883	0.00142024
k__Bacteria;p__Bacteroidetes;c__Sphingobacteriia;o__Sphingobacteriales;f__Sphingobacteriaceae	0.000486855	0	0.00011217	0	0.000250973	0.000248427	0	0.000150094	0.000320564	0	0.000353288	8.20244e-05	0.000112621	0.000205711	3.73748e-05
k__Bacteria;p__Bacteroidetes;c__[Rhodothermi];o__[Rhodothermales];f__Rhodothermaceae	0.000730282	0.00240359	0.000299121	0.000842012	0.000941147	0.000828089	0.000500888	0.00120075	0.000480846	0.00183346	0.000628067	0.00094328	0.00183948	0.00181025	0.000710121
k__Bacteria;p__Bacteroidetes;c__[Rhodothermi];o__[Rhodothermales];f__[Balneolaceae]	0	5.22521e-05	0	0	6.27431e-05	0.000165618	0	0	0.000160282	0.000152788	0	0.000164049	0.000150161	0	0.000112124
k__Bacteria;p__Bacteroidetes;c__[Saprospirae];o__[Saprospirales];Other	0	0.000209008	0	0	0	0	0	3.75235e-05	0	0	0	0	0	0	0
k__Bacteria;p__Bacteroidetes;c__[Saprospirae];o__[Saprospirales];f__	0.000243427	0.00026126	0	0.000398848	0.000188229	8.28089e-05	0	0.000225141	0	0.000305577	3.92542e-05	0.000164049	0.000150161	0.000205711	0.000149499
k__Bacteria;p__Bacteroidetes;c__[Saprospirae];o__[Saprospirales];f__Chitinophagaceae	0	0.000156756	0	0.000265899	0.000188229	0	0.000273212	0.000375235	0	0	0.000117763	0.000287085	3.75404e-05	0	0.000635372
k__Bacteria;p__Bacteroidetes;c__[Saprospirae];o__[Saprospirales];f__Saprospiraceae	0.00754625	0.0121225	0.00504767	0.00509639	0.0077174	0.00496853	0.00473567	0.00442777	0.00512903	0.00381971	0.00467125	0.00492146	0.00949771	0.00514276	0.00777396
k__Bacteria;p__Caldithrix;c__Caldithrixae;o__Caldithrixales;f__	0	0	0.00011217	0	0	0	0	0	0	0	0	0	0	0	0
k__Bacteria;p__Chlamydiae;c__Chlamydiia;o__Chlamydiales;Other	0	0	0.000560852	8.86328e-05	0	0	0	0	0	0	3.92542e-05	4.10122e-05	0.000150161	0.000740558	0.000373748
k__Bacteria;p__Chlamydiae;c__Chlamydiia;o__Chlamydiales;f__	0	0	0	8.86328e-05	0	0	0	0	0	0	0	0	0	0	3.73748e-05
k__Bacteria;p__Chlamydiae;c__Chlamydiia;o__Chlamydiales;f__Chlamydiaceae	0	0	0	0	0	0	9.10705e-05	0	0	0	0	0	0	0	0
k__Bacteria;p__Chlamydiae;c__Chlamydiia;o__Chlamydiales;f__Parachlamydiaceae	0	0	0	0.000132949	6.27431e-05	0	0	0	0	0	0.000117763	0	0	0.000287995	0
k__Bacteria;p__Chlamydiae;c__Chlamydiia;o__Chlamydiales;f__Rhabdochlamydiaceae	0	0	0	0	0	0	9.10705e-05	3.75235e-05	0	0	3.92542e-05	0	0.000112621	0.000164568	0.000261624
k__Bacteria;p__Chlamydiae;c__Chlamydiia;o__Chlamydiales;f__Simkaniaceae	0	0	0	0	0	0	0	0	0	0	0.000314033	0	0	0	3.73748e-05
k__Bacteria;p__Chlorobi;c__;o__;f__	0	0	0	0	0	0	0	0	0	0	0.000117763	0	0	0	0
k__Bacteria;p__Chlorobi;c__BSV26;o__A89;f__	0	0	0	0	0	0	0	7.50469e-05	0	0	0.000117763	0	7.50807e-05	0	0
k__Bacteria;p__Chlorobi;c__BSV26;o__PK329;f__	0	0	0.00011217	8.86328e-05	0	0	0	0	0	0	0	0	0	0	0
k__Bacteria;p__Chlorobi;c__Ignavibacteria;o__Ignavibacteriales;f__Ignavibacteriaceae	0	0	3.73902e-05	0.000221582	0.000250973	0.000331236	0	0.000225141	0	0	3.92542e-05	0.000123037	0.000300323	0	0.000149499
k__Bacteria;p__Chlorobi;c__Ignavibacteria;o__Ignavibacteriales;f__lheB3-7	0.000243427	0	3.73902e-05	8.86328e-05	6.27431e-05	0	0	0	0	0.000611154	3.92542e-05	4.10122e-05	0.000150161	0.000246853	3.73748e-05
k__Bacteria;p__Chlorobi;c__OPB56;o__;f__	0	0.000104504	0.000224341	0.000177266	0.000564688	0.000165618	4.55353e-05	0.000262664	0.000160282	0	0.000274779	0.000123037	0.000112621	0.000411421	0.000112124
k__Bacteria;p__Chlorobi;c__SJA-28;o__;f__	0	0	0	0	0	0	9.10705e-05	0	0	0	0	0	0	0	0
k__Bacteria;p__Chloroflexi;c__Anaerolineae;o__;f__	0	0	0	0	0	8.28089e-05	0	0	0.000160282	0	0	0	0.000187702	8.22842e-05	0
k__Bacteria;p__Chloroflexi;c__Anaerolineae;o__A31;f__S47	0	0	0	8.86328e-05	0	0	0	0	0	0	0	0	0.000150161	0	0
k__Bacteria;p__Chloroflexi;c__Anaerolineae;o__Anaerolineales;f__Anaerolinaceae	0	0	0	0	0	0	0	0	0	0.000152788	3.92542e-05	0	0.000337863	0.000123426	3.73748e-05
k__Bacteria;p__Chloroflexi;c__Anaerolineae;o__Caldilineales;f__Caldilineaceae	0	0.000313512	0.00011217	0.000443164	0.000376459	0	4.55353e-05	7.50469e-05	0.000160282	0	3.92542e-05	4.10122e-05	7.50807e-05	0.000205711	3.73748e-05
k__Bacteria;p__Chloroflexi;c__Anaerolineae;o__GCA004;f__	0	0	0	0.000132949	0.000188229	0	9.10705e-05	0	0.000160282	0	0	0	7.50807e-05	0	0.000112124
k__Bacteria;p__Chloroflexi;c__Anaerolineae;o__SBR1031;f__A4b	0	0	0	0	0	0	0	0	0	0	0	0	0	0	7.47496e-05
k__Bacteria;p__Chloroflexi;c__Anaerolineae;o__SHA-20;f__	0	0	0.000149561	0.000177266	0.000188229	8.28089e-05	0	0	0	0	0	0	0	0	0
k__Bacteria;p__Chloroflexi;c__Dehalococcoidetes;o__Dehalococcoidales;f__Dehalococcoidaceae	0	0	0	8.86328e-05	0	0	0	0	0.000160282	0	0	0	0	0	7.47496e-05
k__Bacteria;p__Chloroflexi;c__Dehalococcoidetes;o__FS117-23B-02;f__	0	0.000104504	0	0	0	0	0	0	0	0	0	0	0	0	0
k__Bacteria;p__Chloroflexi;c__Dehalococcoidetes;o__GIF9;f__	0	0	0	0	0.000125486	0	0	7.50469e-05	0.000160282	0	0	0	0	0	0
k__Bacteria;p__Chloroflexi;c__Ellin6529;o__;f__	0.00097371	0.00026126	0.000261731	0.00124086	0.00138035	0	0.00104731	7.50469e-05	0.000160282	0.000152788	3.92542e-05	0	0.000150161	0.000411421	3.73748e-05
k__Bacteria;p__Chloroflexi;c__Ktedonobacteria;o__Thermogemmatisporales;f__Thermogemmatisporaceae	0	0	7.47803e-05	0	0	0	0	0	0	0	7.85083e-05	0	0	0	0
k__Bacteria;p__Chloroflexi;c__S085;o__;f__	0	0	0.00011217	0	0.000125486	0	0	0	0	0	0	8.20244e-05	0	0	0
k__Bacteria;p__Chloroflexi;c__SAR202;o__;f__	0	5.22521e-05	0.000149561	0	0.000188229	0	0.000273212	0	0	0	0	0	0	0	0
k__Bacteria;p__Chloroflexi;c__TK17;o__;f__	0	0.000104504	0	0	0.000125486	0	0	0	0	0	0	0	0.000187702	0	0
k__Bacteria;p__Chloroflexi;c__Thermomicrobia;Other;Other	0	0	0	0	0	0	0	0.00011257	0	0	0	0	0	0	0
k__Bacteria;p__Chloroflexi;c__Thermomicrobia;o__JG30-KF-CM45;f__	0	0	7.47803e-05	0	6.27431e-05	0	4.55353e-05	0	0	0	0	0	0	0	0
k__Bacteria;p__Cyanobacteria;Other;Other;Other	0	0	0	8.86328e-05	0	0	0	0	0	0	0	0	0	0	0
k__Bacteria;p__Cyanobacteria;c__4C0d-2;o__SM1D11;f__	0	0	0	0	0	0	0	0	0	0	0	0	0.000225242	0	0
k__Bacteria;p__Cyanobacteria;c__4C0d-2;o__YS2;f__	0	0	0	8.86328e-05	0	0	0	0	0	0	0	0	0	0.000287995	0.000336373
k__Bacteria;p__Cyanobacteria;c__Nostocophycideae;o__Nostocales;f__Nostocaceae	0	0	0	0	0	0	0	0	0	0	0	0	0	0	0.000112124
k__Bacteria;p__Cyanobacteria;c__Oscillatoriophycideae;Other;Other	0	0	0	0	0	0	9.10705e-05	0	0	0	0	0	0	0	0
k__Bacteria;p__Cyanobacteria;c__Oscillatoriophycideae;o__Chroococcales;f__Xenococcaceae	0	0	0.000261731	0.000132949	0	0.000165618	0	0	0	0	3.92542e-05	4.10122e-05	0.000187702	0	0.000112124
k__Bacteria;p__Cyanobacteria;c__Oscillatoriophycideae;o__Oscillatoriales;f__Phormidiaceae	0	0	0	0	6.27431e-05	0	0	3.75235e-05	0.000160282	0.000152788	0	0	3.75404e-05	0	0
k__Bacteria;p__Cyanobacteria;c__Synechococcophycideae;o__Pseudanabaenales;f__	0	0	0	0	0.000188229	0	0	0	0	0	0	0	0	0	0
k__Bacteria;p__Cyanobacteria;c__Synechococcophycideae;o__Pseudanabaenales;f__Pseudanabaenaceae	0	5.22521e-05	0.000149561	0	0	0.000165618	0.000409817	0	0.000160282	0	0	0	0	0.000246853	0
k__Bacteria;p__Cyanobacteria;c__Synechococcophycideae;o__Synechococcales;f__Synechococcaceae	0.000486855	0.000156756	0.000934754	0.000753379	0.000752918	0.000165618	0.000819635	0.000450281	0.000160282	0.000305577	0.000157017	0.000164049	0.000225242	0.00160454	0.000597997
k__Bacteria;p__Deferribacteres;c__Deferribacteres;o__Deferribacterales;f__Deferribacteraceae	0	0	0	0	0	0	0	0	0	0	0	0	0.000187702	0	0
k__Bacteria;p__Fibrobacteres;c__Fibrobacteria;o__Fibrobacterales;f__Fibrobacteraceae	0.000243427	0	0	0	0	8.28089e-05	0	3.75235e-05	0	0	3.92542e-05	4.10122e-05	0	0	0
k__Bacteria;p__Fibrobacteres;c__TG3;o__TG3-2;f__	0	0	0	0.000132949	0	0	0	0	0	0	0	0	0	0	0
k__Bacteria;p__Firmicutes;c__Bacilli;o__Bacillales;Other	0.000243427	0.00114955	0.0030286	0.00239309	0.00138035	8.28089e-05	0.00136606	0.00011257	0	0.0013751	0.000314033	8.20244e-05	0.000225242	0.000658274	0.000635372
k__Bacteria;p__Firmicutes;c__Bacilli;o__Bacillales;f__Bacillaceae	0	0.00026126	0.000598243	0.00101928	0.000376459	0	0.000136606	0	0	0.000763942	3.92542e-05	4.10122e-05	0.000150161	0.000246853	0.000186874
k__Bacteria;p__Firmicutes;c__Bacilli;o__Bacillales;f__Paenibacillaceae	0.000243427	0.000156756	0.000560852	0.000310215	0.000188229	0	0.000273212	0	0	0	0	8.20244e-05	0	0	0
k__Bacteria;p__Firmicutes;c__Bacilli;o__Bacillales;f__Planococcaceae	0.000486855	0.000627025	0.0019069	0.00239309	0.00175681	0.000248427	0.00132052	0.00011257	0.000320564	0.00091673	0.000235525	8.20244e-05	7.50807e-05	0.000822842	0.000822245
k__Bacteria;p__Firmicutes;c__Bacilli;o__Bacillales;f__Staphylococcaceae	0.000243427	0.000627025	0.000336511	0.000797696	0	8.28089e-05	0.000227676	0.000375235	0	0.000305577	7.85083e-05	0	0.000150161	0.0124661	0.000112124
k__Bacteria;p__Firmicutes;c__Bacilli;o__Bacillales;f__Thermoactinomycetaceae	0	0.000209008	0.000261731	0.000487481	0.000125486	0	9.10705e-05	0	0	0	0	0	0	0.000493705	0.000112124
k__Bacteria;p__Firmicutes;c__Bacilli;o__Bacillales;f__[Exiguobacteraceae]	0	0	3.73902e-05	8.86328e-05	0	0.000165618	0	0	0	0	0	0	0	0	0
k__Bacteria;p__Firmicutes;c__Bacilli;o__Bacillales;f__[Thermicanaceae]	0	0	0	0	0	0	0	0	0	0.000305577	0	0	0	0	3.73748e-05
k__Bacteria;p__Firmicutes;c__Bacilli;o__Haloplasmatales;f__Haloplasmataceae	0	0	7.47803e-05	0	0	0	0.000409817	0	0	0	0	0	0	0	0
k__Bacteria;p__Firmicutes;c__Bacilli;o__Lactobacillales;Other	0	0	0	8.86328e-05	0	0	0	0	0	0.000305577	0	0	0	0	0
k__Bacteria;p__Firmicutes;c__Bacilli;o__Lactobacillales;f__Aerococcaceae	0	0	0	4.43164e-05	0	0	0	0.000637899	0	0	0	0	0.000112621	0	0
k__Bacteria;p__Firmicutes;c__Bacilli;o__Lactobacillales;f__Carnobacteriaceae	0.000486855	0.00214233	0.00340251	0.00301352	0.00169406	0.000414044	0.00264105	0.000712946	0.000160282	0.000305577	0.00141315	0.000492146	0.00116375	0.00670616	0.00085962
k__Bacteria;p__Firmicutes;c__Bacilli;o__Lactobacillales;f__Lactobacillaceae	0	0.000313512	0.00011217	0.00062043	0.000250973	8.28089e-05	0.000728564	3.75235e-05	0	0.000152788	0	0	0	0.000370279	0.000149499
k__Bacteria;p__Firmicutes;c__Bacilli;o__Lactobacillales;f__Leuconostocaceae	0.000243427	5.22521e-05	0	4.43164e-05	0.000188229	0.000165618	0.000227676	0.000262664	0	0.000152788	0	0	7.50807e-05	0.000205711	0
k__Bacteria;p__Firmicutes;c__Bacilli;o__Lactobacillales;f__Streptococcaceae	0.000486855	0.000731529	0.000897364	0.00305783	0.000690174	8.28089e-05	0.00200355	0.000187617	0	0.000458365	7.85083e-05	0.000287085	0.00120129	0.00662388	0.000747496
k__Bacteria;p__Firmicutes;c__Bacilli;o__Turicibacterales;f__Turicibacteraceae	0.000243427	0.00167207	0.00239297	0.00226014	0.00225875	0.000414044	0.00136606	0.000337711	0.000320564	0.000152788	0.000274779	0.000164049	0.000300323	0.000987411	0.000560622
k__Bacteria;p__Firmicutes;c__Clostridia;o__Clostridiales;Other	0.000243427	0.000156756	0.000411292	0	0.000188229	0	0.000819635	7.50469e-05	0.000160282	0.000458365	3.92542e-05	4.10122e-05	0.000112621	0.000287995	0.000112124
k__Bacteria;p__Firmicutes;c__Clostridia;o__Clostridiales;f__	0	0.00026126	0.000336511	0.000132949	6.27431e-05	8.28089e-05	0	0	0	0	3.92542e-05	0.000123037	0.000375404	0.000658274	0
k__Bacteria;p__Firmicutes;c__Clostridia;o__Clostridiales;f__Caldicoprobacteraceae	0	5.22521e-05	0	0	0	0	0	0	0	0	7.85083e-05	0	0	0	3.73748e-05
k__Bacteria;p__Firmicutes;c__Clostridia;o__Clostridiales;f__Christensenellaceae	0	0	0	0	0	0	0	0	0	0	0	0	0	0	7.47496e-05
k__Bacteria;p__Firmicutes;c__Clostridia;o__Clostridiales;f__Clostridiaceae	0.000486855	0.00595674	0.0114414	0.0120984	0.0036391	0.00149056	0.00596512	0.0012758	0.00080141	0.00106952	0.0013739	0.000328097	0.000938509	0.00357936	0.000971745
k__Bacteria;p__Firmicutes;c__Clostridia;o__Clostridiales;f__EtOH8	0	0	0	8.86328e-05	0	0	0	0	0	0	0	0	0	0	0
k__Bacteria;p__Firmicutes;c__Clostridia;o__Clostridiales;f__Eubacteriaceae	0	0	3.73902e-05	0	0	0	0	0	0	0	0	8.20244e-05	0	0.000123426	0
k__Bacteria;p__Firmicutes;c__Clostridia;o__Clostridiales;f__Lachnospiraceae	0.000486855	0.00344864	0.00527201	0.0106803	0.00301167	0.000993707	0.00919812	0.00165103	0.000641128	0.00152788	0.00164868	0.00139441	0.0023275	0.0247264	0.00355061
k__Bacteria;p__Firmicutes;c__Clostridia;o__Clostridiales;f__Peptococcaceae	0	0	0	4.43164e-05	0	0	0.000136606	0	0	0	0	0	0	0	0
k__Bacteria;p__Firmicutes;c__Clostridia;o__Clostridiales;f__Peptostreptococcaceae	0.000243427	0.00146306	0.00209385	0.00230445	0.000501945	0.000248427	0.00204909	0.000300188	0.000160282	0.000763942	0.000392542	0.000123037	0.000187702	0.000452563	7.47496e-05
k__Bacteria;p__Firmicutes;c__Clostridia;o__Clostridiales;f__Ruminococcaceae	0.00097371	0.00203783	0.00160778	0.00283625	0.00100389	0.00115932	0.00241337	0.00146341	0.00144254	0.000611154	0.0023945	0.000574171	0.00146407	0.0109027	0.00265361
k__Bacteria;p__Firmicutes;c__Clostridia;o__Clostridiales;f__Syntrophomonadaceae	0	0	0	0	0	0	0	0.00011257	0	0	0	0	7.50807e-05	0	0
k__Bacteria;p__Firmicutes;c__Clostridia;o__Clostridiales;f__Veillonellaceae	0	0.000104504	0.00011217	8.86328e-05	0.000313716	0.000248427	0.000136606	3.75235e-05	0	0	0.000157017	4.10122e-05	0	0	0.000186874
k__Bacteria;p__Firmicutes;c__Clostridia;o__Clostridiales;f__[Acidaminobacteraceae]	0.000486855	0.000313512	0.00149561	0.00212719	0.000376459	0.00207022	0.00195802	0.00945591	0.000641128	0.00091673	0	0.000123037	0	0	0.000261624
k__Bacteria;p__Firmicutes;c__Clostridia;o__Clostridiales;f__[Mogibacteriaceae]	0	0.000156756	0	4.43164e-05	0	0.000165618	0.000546423	0.000300188	0	0	0	0.000164049	0.000150161	0.000493705	3.73748e-05
k__Bacteria;p__Firmicutes;c__Clostridia;o__Clostridiales;f__[Tissierellaceae]	0	0	0	0.000132949	0	0	0	0	0	0	0	0	3.75404e-05	0.000123426	0.000149499
k__Bacteria;p__Firmicutes;c__Clostridia;o__MBA08;f__	0	5.22521e-05	0	0.000132949	6.27431e-05	0	0	0	0	0	0	0	0	0	0
k__Bacteria;p__Firmicutes;c__Clostridia;o__OPB54;f__	0	0	0	8.86328e-05	0	0	4.55353e-05	0	0	0	0	0	0	8.22842e-05	0
k__Bacteria;p__Firmicutes;c__Erysipelotrichi;o__Erysipelotrichales;f__Erysipelotrichaceae	0	0.000104504	0.000336511	0.000753379	6.27431e-05	0	0.000455353	0.000150094	0	0	0	0.000164049	0.000300323	0.00275652	0.000448498
k__Bacteria;p__Fusobacteria;c__Fusobacteriia;o__Fusobacteriales;f__	0	0.000104504	7.47803e-05	0	0	8.28089e-05	0	0	0	0	0	0	7.50807e-05	0	0
k__Bacteria;p__Fusobacteria;c__Fusobacteriia;o__Fusobacteriales;f__Fusobacteriaceae	0	0.00235134	0.000373902	0.000398848	6.27431e-05	8.28089e-05	0	0.000525328	0.000320564	0.000152788	0.000235525	0.000287085	0.00123883	0.00279766	0
k__Bacteria;p__Fusobacteria;c__Fusobacteriia;o__Fusobacteriales;f__Leptotrichiaceae	0	0	7.47803e-05	0	0	0	0	0	0	0	0.000157017	0	0.000112621	0.000246853	7.47496e-05
k__Bacteria;p__GN02;c__;o__;f__	0	0	0	0	0	0	0	0	0	0	0	8.20244e-05	7.50807e-05	0	0
k__Bacteria;p__GN02;c__BD1-5;o__;f__	0	0.000156756	0	4.43164e-05	0.000125486	0	0.000227676	0	0	0	0	0	0	0	0
k__Bacteria;p__GN02;c__GKS2-174;o__;f__	0	0	0	0	0	0	0	0	0	0	0	0	0	0.000123426	0
k__Bacteria;p__GN02;c__GN07;o__;f__	0	0	0	0	0	0	0	0	0.000160282	0	7.85083e-05	0	0	0	0
k__Bacteria;p__Gemmatimonadetes;c__Gemm-1;o__;f__	0	0	0.000149561	0.000132949	0.000125486	0	9.10705e-05	0.000150094	0	0.000152788	0	0	3.75404e-05	0.000329137	0.000224249
k__Bacteria;p__Gemmatimonadetes;c__Gemm-2;o__;f__	0.000486855	0.000992789	0.000261731	0.000398848	0.00106663	0.000579662	0.000136606	0.000412758	0.000160282	0.000763942	0.000314033	0.000328097	0.000600646	0.000575989	0.000485872
k__Bacteria;p__Gemmatimonadetes;c__Gemm-3;o__;f__	0	0	0	8.86328e-05	0	0	0	0	0	0	0	0	0	0	0
k__Bacteria;p__Gemmatimonadetes;c__Gemm-4;o__;f__	0.000730282	0.000156756	0.000186951	0.000487481	0.000878404	0.000165618	0.000182141	0.000675422	0	0.000458365	0.000157017	8.20244e-05	0.000150161	4.11421e-05	0.000672746
k__Bacteria;p__Gemmatimonadetes;c__Gemm-5;o__;f__	0	0	0	0	0	0	0	0	0	0	0	0	0	8.22842e-05	0
k__Bacteria;p__Gemmatimonadetes;c__Gemmatimonadetes;o__;f__	0	0	0	0	0	0	0	0	0	0	0	0	0	0.000164568	0
k__Bacteria;p__Gemmatimonadetes;c__Gemmatimonadetes;o__Gemmatimonadales;f__Gemmatimonadaceae	0	5.22521e-05	7.47803e-05	0	0	0	0	0	0	0	0	0	0	0	0
k__Bacteria;p__KSB3;c__;o__;f__	0	0	0	0	0	0	0	0	0	0	7.85083e-05	0	0	0	0
k__Bacteria;p__Lentisphaerae;c__[Lentisphaeria];o__Lentisphaerales;Other	0	0	0	8.86328e-05	0	0	0	0	0	0	0	0	0	0	0
k__Bacteria;p__Lentisphaerae;c__[Lentisphaeria];o__Lentisphaerales;f__Arctic95B-10	0	0	0	0	0	0	0	0	0	0	0	8.20244e-05	0	0	0
k__Bacteria;p__Lentisphaerae;c__[Lentisphaeria];o__Victivallales;f__Victivallaceae	0	0.000156756	0	0	0	0	0	0	0	0	0	0.000123037	0	0	0
k__Bacteria;p__NKB19;Other;Other;Other	0	5.22521e-05	0	0	0	0	0	0.000225141	0.000160282	0	0	0	0	0	0.000149499
k__Bacteria;p__NKB19;c__;o__;f__	0	0	0	0	0.000313716	0.000248427	0	0	0	0	0	0	7.50807e-05	0.000287995	7.47496e-05
k__Bacteria;p__NKB19;c__SHAB590;o__;f__	0	0.000156756	0	0	0.000125486	8.28089e-05	0	0	0.000160282	0	7.85083e-05	4.10122e-05	3.75404e-05	0	0
k__Bacteria;p__NKB19;c__TSBW08;o__;f__	0	0	0	0	0	0	0	7.50469e-05	0	0	0.000117763	0	0	0	0
k__Bacteria;p__Nitrospirae;c__Nitrospira;o__Nitrospirales;f__Nitrospiraceae	0.000243427	5.22521e-05	7.47803e-05	0	0	0	0	3.75235e-05	0	0	0	0	7.50807e-05	0	0
k__Bacteria;p__Nitrospirae;c__Nitrospira;o__Nitrospirales;f__[Thermodesulfovibrionaceae]	0	5.22521e-05	0	0	0	0	0	7.50469e-05	0	0	0	0	0	0	3.73748e-05
k__Bacteria;p__OD1;c__ABY1;o__;f__	0	0	0.00011217	8.86328e-05	0	0.000165618	0	0	0.000160282	0	0	0.000205061	0	0	7.47496e-05
k__Bacteria;p__OD1;c__ZB2;o__;f__	0	0.000104504	0	0	0	0	0	0	0	0	0	4.10122e-05	0	0	0
k__Bacteria;p__OP1;c__MSBL6;o__;f__	0	0	0	0.000132949	0	0.000165618	4.55353e-05	0	0.000160282	0.000152788	0	0	7.50807e-05	0	0.000186874
k__Bacteria;p__OP11;c__OP11-3;o__;f__	0	0	0	0	0	0	0.000136606	0	0	0	0	0	0	0	0
k__Bacteria;p__OP3;c__BD4-9;o__;f__	0	0	0	0.000132949	0	0	0	0	0	0	7.85083e-05	0	0	0	7.47496e-05
k__Bacteria;p__OP3;c__PBS-25;o__;f__	0	0	0	0	0	0	0	0	0	0	0	0	0.000150161	0	0
k__Bacteria;p__OP8;c__OP8_1;Other;Other	0	0	0	0	0.000125486	0	0	0	0	0	0	0	0	0	0
k__Bacteria;p__OP8;c__OP8_2;o__;f__	0	0	0	0	0	0	0.000136606	0	0	0	0	0	0	0	0
k__Bacteria;p__OP9;c__JS1;o__SB-45;f__	0	0	0.00011217	0.000265899	0.000188229	0	0	0	0	0	0	0	7.50807e-05	0.000287995	0.000298998
k__Bacteria;p__Planctomycetes;Other;Other;Other	0	0.000209008	3.73902e-05	0.000576113	0.000188229	0	0.000318747	0	0	0	0.000314033	0	7.50807e-05	0	3.73748e-05
k__Bacteria;p__Planctomycetes;c__;o__;f__	0	5.22521e-05	0	0	0	8.28089e-05	0	0	0.000160282	0	3.92542e-05	8.20244e-05	0	0	0
k__Bacteria;p__Planctomycetes;c__028H05-P-BN-P5;o__;f__	0	0.000783781	0.000411292	0.000132949	0	0.000662471	0	0.000375235	0.000320564	0	0.000431796	0.000328097	0.000375404	0	0
k__Bacteria;p__Planctomycetes;c__BD7-11;o__;f__	0	0	7.47803e-05	4.43164e-05	0	8.28089e-05	0	0.000150094	0	0	0.000117763	0.000123037	0.000112621	0	3.73748e-05
k__Bacteria;p__Planctomycetes;c__C6;o__MVS-107;f__	0	0.000156756	0	4.43164e-05	0	0	0	0	0	0	0	0	0	0	0
k__Bacteria;p__Planctomycetes;c__C6;o__Ucm1571;f__	0	0	0.00011217	0	0	0	0	0	0	0	0	4.10122e-05	0.000150161	0	0
k__Bacteria;p__Planctomycetes;c__C6;o__d113;f__	0	0	0	0.000354531	6.27431e-05	0	0	7.50469e-05	0	0	0.000157017	0	3.75404e-05	0.000329137	0.000186874
k__Bacteria;p__Planctomycetes;c__ODP123;o__T8-B82;f__	0	0	0	0	0.000125486	0	0	0	0	0	0	0	0	0	0
k__Bacteria;p__Planctomycetes;c__OM190;o__;f__	0	0.00026126	3.73902e-05	0.000354531	0.000250973	0.000248427	0	0.000262664	0	0	0.000431796	0.000123037	0.000375404	0.000411421	0.000373748
k__Bacteria;p__Planctomycetes;c__OM190;o__CL500-15;f__	0.00194742	0.00480719	0.000859974	0.00203856	0.00332539	0.00140775	0.0016848	0.000825516	0.00144254	0.00198625	0.0009421	0.000492146	0.00221488	0.0007817	0.000896995
k__Bacteria;p__Planctomycetes;c__OM190;o__agg27;f__	0.00219085	0.00674052	0.00280426	0.00265899	0.00376459	0.00231865	0.0023223	0.00138837	0.00304536	0.0025974	0.00337586	0.00488045	0.00484271	0.00353822	0.00186874
k__Bacteria;p__Planctomycetes;c__Phycisphaerae;Other;Other	0	0	0	0.000398848	0.000125486	0	0	0	0	0	7.85083e-05	4.10122e-05	0.000150161	8.22842e-05	0
k__Bacteria;p__Planctomycetes;c__Phycisphaerae;o__AKAU3564;f__	0.000243427	0.000156756	0.000149561	8.86328e-05	0.000313716	0.000165618	0	7.50469e-05	0	0	0	0	0.000112621	0	0.000373748
k__Bacteria;p__Planctomycetes;c__Phycisphaerae;o__C86;f__	0	0	0	0	0	0	0	3.75235e-05	0	0	0	4.10122e-05	0	0	0
k__Bacteria;p__Planctomycetes;c__Phycisphaerae;o__MSBL9;f__	0	0.000470269	0.000261731	0.000797696	0.00100389	0.000414044	0.00086517	0.000300188	0	0.000152788	0.000314033	8.20244e-05	0.000300323	0.000370279	0.00085962
k__Bacteria;p__Planctomycetes;c__Phycisphaerae;o__Phycisphaerales;Other	0	5.22521e-05	3.73902e-05	0.000310215	0	0.000248427	0	0.000150094	0	0	0.000117763	0	0	0	0.000336373
k__Bacteria;p__Planctomycetes;c__Phycisphaerae;o__Phycisphaerales;f__	0.00219085	0.00292612	0.0034399	0.00239309	0.00200778	0.0018218	0.00336961	0.00202627	0.00384677	0.00183346	0.00349362	0.00328097	0.00364141	0.00226282	0.00108387
k__Bacteria;p__Planctomycetes;c__Phycisphaerae;o__Phycisphaerales;f__Phycisphaeraceae	0	5.22521e-05	0.00011217	0.000443164	0.000125486	8.28089e-05	0	0.000150094	0.000160282	0	7.85083e-05	4.10122e-05	0.000262782	0	0.000149499
k__Bacteria;p__Planctomycetes;c__Phycisphaerae;o__WD2101;f__	0	0	0	0	0	0	0	0.000187617	0	0	0	0	0	0	0
k__Bacteria;p__Planctomycetes;c__Pla3;o__;f__	0	0.000418017	0	0.000132949	0	0	0	7.50469e-05	0	0	0	0	7.50807e-05	0.000246853	0
k__Bacteria;p__Planctomycetes;c__Planctomycetia;Other;Other	0	0	7.47803e-05	0	6.27431e-05	0	0.000182141	0.00011257	0	0	3.92542e-05	0	0.000150161	0	0.000186874
k__Bacteria;p__Planctomycetes;c__Planctomycetia;o__Gemmatales;f__Gemmataceae	0	0	0	8.86328e-05	6.27431e-05	0	0.000683029	0	0	0	0	0	0	0.000822842	0.000186874
k__Bacteria;p__Planctomycetes;c__Planctomycetia;o__Gemmatales;f__Isosphaeraceae	0	5.22521e-05	0	0	0	0	0.000500888	3.75235e-05	0	0	0	4.10122e-05	0.000225242	0	0.000112124
k__Bacteria;p__Planctomycetes;c__Planctomycetia;o__Pirellulales;f__Pirellulaceae	0.0133885	0.00998014	0.0130492	0.0179925	0.0102899	0.00447168	0.0128865	0.00592871	0.00480846	0.0039725	0.00828263	0.00323996	0.0127637	0.00794043	0.00863358
k__Bacteria;p__Planctomycetes;c__Planctomycetia;o__Planctomycetales;f__Planctomycetaceae	0.00316456	0.00454593	0.00272948	0.00478617	0.0023215	0.00165618	0.00327854	0.00157598	0.00240423	0.00122231	0.0023945	0.000779231	0.00367895	0.00160454	0.00269099
k__Bacteria;p__Planctomycetes;c__SBZP_4958;o__;f__	0	0	0	0	0.000125486	8.28089e-05	0	0	0	0	0	0	0	0	0
k__Bacteria;p__Planctomycetes;c__vadinHA49;o__DH61;f__	0	0	3.73902e-05	0	0	0	0	0	0	0	0	0	7.50807e-05	0	0
k__Bacteria;p__Planctomycetes;c__vadinHA49;o__PHOS-HE93;f__	0	0	0	0	0	0	0	0	0	0	0	0	0	0	0.000523247
k__Bacteria;p__Proteobacteria;Other;Other;Other	0.000486855	0.00203783	0.00138344	0.00137381	0.000250973	0.000828089	0.00186695	0.000675422	0.00128226	0.000763942	0.000902846	0.00151745	0.00240258	0.00250967	0.000224249
k__Bacteria;p__Proteobacteria;c__Alphaproteobacteria;Other;Other	0.0148491	0.0180792	0.0174986	0.0219366	0.0195759	0.0170586	0.0158918	0.0156473	0.014746	0.0174179	0.0126791	0.0119345	0.00848412	0.0230807	0.014464
k__Bacteria;p__Proteobacteria;c__Alphaproteobacteria;o__;f__	0.00097371	0.000522521	0.000149561	0.000487481	0.000376459	0.000331236	0.000227676	0.000712946	0.000160282	0.000458365	0.000157017	0.000205061	0.000488025	0.000411421	0.000186874
k__Bacteria;p__Proteobacteria;c__Alphaproteobacteria;o__BD7-3;f__	0	0.00114955	0.000972144	0.000842012	0.00112938	0.000993707	0.000455353	0.0012758	0.000961693	0.00198625	0.00196271	0.00565968	0.00161424	0.00341479	0.00336373
k__Bacteria;p__Proteobacteria;c__Alphaproteobacteria;o__Caulobacterales;f__Caulobacteraceae	0.000486855	0.000209008	0.000149561	0.000177266	0.000313716	0.000248427	0.000182141	0.000450281	0	0.000458365	0.000196271	8.20244e-05	0.000300323	0.000452563	0.000186874
k__Bacteria;p__Proteobacteria;c__Alphaproteobacteria;o__Ellin329;f__	0	0	0	8.86328e-05	6.27431e-05	0	0	0.00011257	0.000480846	0.000305577	7.85083e-05	4.10122e-05	0.000150161	0	0
k__Bacteria;p__Proteobacteria;c__Alphaproteobacteria;o__Kiloniellales;f__	0.000243427	0.000104504	0.000299121	0	6.27431e-05	0	0	0.000562852	0.000160282	0.000152788	0.000196271	4.10122e-05	7.50807e-05	0	0
k__Bacteria;p__Proteobacteria;c__Alphaproteobacteria;o__Kiloniellales;f__Kiloniellaceae	0.000486855	0.000627025	3.73902e-05	0.000354531	0.000564688	0.000579662	0.000364282	3.75235e-05	0.000320564	0.000611154	0.000510304	0.000246073	0.000675726	0.00333251	0
k__Bacteria;p__Proteobacteria;c__Alphaproteobacteria;o__Kordiimonadales;Other	0	0	0	0	0	0	0	0	0	0	0	0	0	0.000123426	0
k__Bacteria;p__Proteobacteria;c__Alphaproteobacteria;o__Kordiimonadales;f__Kordiimonadaceae	0	0	0	0	0	0	9.10705e-05	0	0	0	3.92542e-05	0	0	0.000123426	0
k__Bacteria;p__Proteobacteria;c__Alphaproteobacteria;o__Rhizobiales;Other	0.0114411	0.00365764	0.00654328	0.00846444	0.0108546	0.00679033	0.00523656	0.00217636	0.00384677	0.00504202	0.00557409	0.0147234	0.00345371	0.00382622	0.0087457
k__Bacteria;p__Proteobacteria;c__Alphaproteobacteria;o__Rhizobiales;f__	0.00097371	0.000574773	0.000673023	0.000930645	0.000878404	0.000496853	0.0007741	0.000300188	0.000480846	0.000458365	0.000667321	0.000328097	0.000900969	0.000740558	0.00108387
k__Bacteria;p__Proteobacteria;c__Alphaproteobacteria;o__Rhizobiales;f__Bradyrhizobiaceae	0	0.000156756	0.000373902	0.000265899	0	0	0	0.00011257	0	0.000152788	0.000117763	0.000123037	0.000300323	0.000205711	0.000186874
k__Bacteria;p__Proteobacteria;c__Alphaproteobacteria;o__Rhizobiales;f__Hyphomicrobiaceae	0.0026777	0.00459818	0.00213124	0.00992688	0.00464299	0.00240146	0.00227676	0.00187617	0.00192339	0.00183346	0.00270854	0.000656195	0.0025152	0.00300337	0.00463447
k__Bacteria;p__Proteobacteria;c__Alphaproteobacteria;o__Rhizobiales;f__Methylobacteriaceae	0	0	0	8.86328e-05	0.000188229	0	0	0	0	0	0	0	0	0	0
k__Bacteria;p__Proteobacteria;c__Alphaproteobacteria;o__Rhizobiales;f__Methylocystaceae	0	0.000104504	0.000747803	4.43164e-05	0	0	0.000136606	0	0	0	3.92542e-05	0	7.50807e-05	0	3.73748e-05
k__Bacteria;p__Proteobacteria;c__Alphaproteobacteria;o__Rhizobiales;f__Phyllobacteriaceae	0.00632911	0.00992789	0.00706674	0.00571682	0.00790563	0.00571381	0.00582851	0.0130206	0.00512903	0.00779221	0.0149951	0.00865357	0.00927247	0.00999753	0.0124084
k__Bacteria;p__Proteobacteria;c__Alphaproteobacteria;o__Rhizobiales;f__Rhizobiaceae	0	0.00026126	0.000411292	0.00062043	6.27431e-05	0	0.000136606	0.000150094	0.000160282	0	0.000353288	0.000123037	7.50807e-05	0.000123426	0.000112124
k__Bacteria;p__Proteobacteria;c__Alphaproteobacteria;o__Rhizobiales;f__Xanthobacteraceae	0	5.22521e-05	0	0.000132949	0.000125486	8.28089e-05	0	0	0.000320564	0	0.000117763	0	0	0.000329137	7.47496e-05
k__Bacteria;p__Proteobacteria;c__Alphaproteobacteria;o__Rhodobacterales;Other	0	0	0	0	0	0	0	3.75235e-05	0	0	0	0	0.000112621	0	0
k__Bacteria;p__Proteobacteria;c__Alphaproteobacteria;o__Rhodobacterales;f__Hyphomonadaceae	0.0189873	0.0264918	0.0131239	0.0167516	0.0143682	0.0162305	0.0078776	0.00836773	0.0225998	0.0169595	0.0200589	0.0191117	0.0119754	0.0106558	0.00571834
k__Bacteria;p__Proteobacteria;c__Alphaproteobacteria;o__Rhodobacterales;f__Rhodobacteraceae	0.441334	0.43458	0.501813	0.394106	0.462166	0.514243	0.565867	0.433283	0.593204	0.59068	0.584298	0.578682	0.37454	0.425533	0.573255
k__Bacteria;p__Proteobacteria;c__Alphaproteobacteria;o__Rhodospirillales;Other	0.000243427	0.000156756	0	0.000177266	6.27431e-05	0.000165618	0	0.000150094	0.000480846	0	0	0	0.000112621	0.000740558	0.000186874
k__Bacteria;p__Proteobacteria;c__Alphaproteobacteria;o__Rhodospirillales;f__	0	5.22521e-05	0	0	0	0	0.000364282	3.75235e-05	0	0	0	0	3.75404e-05	4.11421e-05	0
k__Bacteria;p__Proteobacteria;c__Alphaproteobacteria;o__Rhodospirillales;f__Acetobacteraceae	0	0	0.00100953	0.000221582	6.27431e-05	0	0	0	0	0	3.92542e-05	0	0	0	0
k__Bacteria;p__Proteobacteria;c__Alphaproteobacteria;o__Rhodospirillales;f__Rhodospirillaceae	0.00097371	0.000992789	0.000560852	0.00208287	0.00100389	0.000496853	9.10705e-05	0.000150094	0.000320564	0.000305577	0.000392542	0.000205061	0.000375404	0.000287995	0.000411123
k__Bacteria;p__Proteobacteria;c__Alphaproteobacteria;o__Rickettsiales;Other	0	0.000313512	0	0	0	0.000248427	0	0.00011257	0.000160282	0	0.000117763	4.10122e-05	0	0	0
k__Bacteria;p__Proteobacteria;c__Alphaproteobacteria;o__Rickettsiales;f__	0.000486855	0.000365764	0.0026547	0.00128518	0.000188229	0.000828089	0.000455353	0.000262664	0.000320564	0.000152788	0.000314033	0.000410122	0.000750807	0.000534847	0.000822245
k__Bacteria;p__Proteobacteria;c__Alphaproteobacteria;o__Rickettsiales;f__Pelagibacteraceae	0.00097371	0.000313512	0.000411292	0.000886328	0.000878404	0.000248427	0.00227676	0.00123827	0.000320564	0.000458365	7.85083e-05	0.000123037	0	0.000205711	0
k__Bacteria;p__Proteobacteria;c__Alphaproteobacteria;o__Rickettsiales;f__Rickettsiaceae	0.000730282	0.00161981	0.00250514	0.000177266	0.000878404	0.00074528	0.000683029	0.00105066	0.00224395	0.00198625	0.00047105	0.00771029	0.00292815	0.00160454	0.000186874
k__Bacteria;p__Proteobacteria;c__Alphaproteobacteria;o__Rickettsiales;f__mitochondria	0	0	0	0	0	0	0	0.000150094	0	0	0	0	0	0	0
k__Bacteria;p__Proteobacteria;c__Alphaproteobacteria;o__Sphingomonadales;Other	0.00462512	0.00219459	0.00179473	0.00230445	0.00225875	0.00256708	0.00596512	0.00202627	0.00528931	0.00213904	0.00494603	0.0036911	0.00349125	0.00415535	0.0039991
k__Bacteria;p__Proteobacteria;c__Alphaproteobacteria;o__Sphingomonadales;f__	0	0	0.000448682	0.000221582	0	0	0.000136606	0.000225141	0	0.000152788	0.000196271	0.00036911	0.000150161	0.000205711	0.000822245
k__Bacteria;p__Proteobacteria;c__Alphaproteobacteria;o__Sphingomonadales;f__Erythrobacteraceae	0.00559883	0.00240359	0.00231819	0.0029692	0.00269795	0.0028155	0.0063294	0.00157598	0.00208367	0.00244461	0.00259078	0.00172251	0.00382912	0.00337365	0.00508297
k__Bacteria;p__Proteobacteria;c__Alphaproteobacteria;o__Sphingomonadales;f__Sphingomonadaceae	0.00146056	0.000313512	0.000747803	0.00132949	0.00112938	0.00115932	0.00132052	0.000863039	0.00128226	0.000458365	0.000745829	0.000451134	0.000713267	0.00127541	0.00153237
k__Bacteria;p__Proteobacteria;c__Betaproteobacteria;Other;Other	0	0.000156756	7.47803e-05	0	0	0	0	0	0	0	0	4.10122e-05	0	0.000246853	0
k__Bacteria;p__Proteobacteria;c__Betaproteobacteria;o__;f__	0.000243427	0.000209008	0	0.000132949	0.000125486	8.28089e-05	0	3.75235e-05	0	0.000152788	7.85083e-05	8.20244e-05	0	0	0.000373748
k__Bacteria;p__Proteobacteria;c__Betaproteobacteria;o__ASSO-13;f__	0	0	3.73902e-05	0	0	0	0	0	0	0	0	0	3.75404e-05	0	3.73748e-05
k__Bacteria;p__Proteobacteria;c__Betaproteobacteria;o__Burkholderiales;Other	0	0.000156756	7.47803e-05	0	0	8.28089e-05	0	0	0.000160282	0	0	0	0	8.22842e-05	3.73748e-05
k__Bacteria;p__Proteobacteria;c__Betaproteobacteria;o__Burkholderiales;f__	0	5.22521e-05	0	4.43164e-05	0	8.28089e-05	0	3.75235e-05	0.000160282	0	0	0	3.75404e-05	0	0.000149499
k__Bacteria;p__Proteobacteria;c__Betaproteobacteria;o__Burkholderiales;f__Alcaligenaceae	0.000486855	0	0.00429987	0	6.27431e-05	0.000828089	0.000136606	0.000375235	0.000641128	0	3.92542e-05	0	0.0100233	0	0.000448498
k__Bacteria;p__Proteobacteria;c__Betaproteobacteria;o__Burkholderiales;f__Comamonadaceae	0.000243427	0.000940537	0.000635633	0.000487481	0.000752918	0.000496853	0.0007741	0.000375235	0.00128226	0.000611154	0.000431796	0.00036911	0.000976049	0.000740558	0.00134549
k__Bacteria;p__Proteobacteria;c__Betaproteobacteria;o__Burkholderiales;f__Oxalobacteraceae	0.000243427	5.22521e-05	0.000149561	0	6.27431e-05	0	0	0	0	0.000152788	3.92542e-05	0.000123037	0.000112621	8.22842e-05	3.73748e-05
k__Bacteria;p__Proteobacteria;c__Betaproteobacteria;o__Methylophilales;Other	0	0	7.47803e-05	0.000132949	0	0	4.55353e-05	0	0	0	0	0	0	0	0
k__Bacteria;p__Proteobacteria;c__Betaproteobacteria;o__Methylophilales;f__Methylophilaceae	0	0.000209008	0.000336511	0.000177266	0	0.000331236	0.000318747	0.000337711	0.000641128	0.000305577	0.000157017	0.000246073	0.000225242	0.000740558	0.000373748
k__Bacteria;p__Proteobacteria;c__Betaproteobacteria;o__Neisseriales;f__Neisseriaceae	0	0	0.000186951	4.43164e-05	6.27431e-05	0	0.000182141	0	0	0	3.92542e-05	0	0.000150161	0	0.000112124
k__Bacteria;p__Proteobacteria;c__Betaproteobacteria;o__Nitrosomonadales;f__Nitrosomonadaceae	0	0.000104504	3.73902e-05	0.000132949	0	0	0	0	0.000160282	0	0	4.10122e-05	3.75404e-05	0.000287995	0.000186874
k__Bacteria;p__Proteobacteria;c__Betaproteobacteria;o__Procabacteriales;f__Procabacteriaceae	0	0	0	0	0	0	0	0	0	0	0.000117763	0	0	0	3.73748e-05
k__Bacteria;p__Proteobacteria;c__Betaproteobacteria;o__Rhodocyclales;f__Rhodocyclaceae	0	0.000209008	3.73902e-05	8.86328e-05	0.000188229	0	0	0	0.000160282	0	0	0	3.75404e-05	0	3.73748e-05
k__Bacteria;p__Proteobacteria;c__Betaproteobacteria;o__SC-I-84;f__	0	0	0	0	0	0	0	0	0	0	0	0	0	8.22842e-05	0
k__Bacteria;p__Proteobacteria;c__Deltaproteobacteria;Other;Other	0.000486855	0.000313512	7.47803e-05	0.000974961	0.00112938	0.000579662	9.10705e-05	0.000412758	0.000480846	0.000458365	7.85083e-05	0.000410122	0.00105113	0.000452563	7.47496e-05
k__Bacteria;p__Proteobacteria;c__Deltaproteobacteria;o__;f__	0	0	0.000149561	0	0.000188229	8.28089e-05	0	3.75235e-05	0	0	0	8.20244e-05	0.000187702	0.000205711	7.47496e-05
k__Bacteria;p__Proteobacteria;c__Deltaproteobacteria;o__Bdellovibrionales;f__Bacteriovoracaceae	0.000730282	0.00188107	0.000972144	0.000664746	0.00181955	0.000496853	0.00118392	0.00131332	0.00080141	0.000611154	0.00102061	0.00582373	0.00123883	0.000863984	0.000784871
k__Bacteria;p__Proteobacteria;c__Deltaproteobacteria;o__Bdellovibrionales;f__Bdellovibrionaceae	0	0.00026126	0.00272948	0.00106359	0.00282344	0.000496853	0.000136606	0.000337711	0.00128226	0.00122231	0.000824338	0.000574171	0.000525565	0.000493705	0.000784871
k__Bacteria;p__Proteobacteria;c__Deltaproteobacteria;o__Desulfarculales;f__Desulfarculaceae	0.000243427	0.000365764	0.000261731	0.000132949	0	0	0.000591958	0	0.000480846	0.000458365	0	0.000123037	0.000112621	0	0
k__Bacteria;p__Proteobacteria;c__Deltaproteobacteria;o__Desulfobacterales;f__Desulfobacteraceae	0.000486855	0.000992789	0.000261731	0.000842012	0.00100389	0.000165618	0.000364282	0.000375235	0.000480846	0	0.000235525	0.000287085	0.000412944	0.00123426	0.000411123
k__Bacteria;p__Proteobacteria;c__Deltaproteobacteria;o__Desulfobacterales;f__Desulfobulbaceae	0.00681597	0.00433692	0.00463638	0.0112564	0.00740369	0.00322955	0.00459906	0.00307692	0.00304536	0.00305577	0.00345437	0.00164049	0.00292815	0.0062536	0.00710121
k__Bacteria;p__Proteobacteria;c__Deltaproteobacteria;o__Desulfovibrionales;f__Desulfovibrionaceae	0	5.22521e-05	7.47803e-05	0.000132949	0.000125486	0	0.000591958	0.00011257	0.000160282	0	3.92542e-05	4.10122e-05	0.000300323	0.000205711	0.000112124
k__Bacteria;p__Proteobacteria;c__Deltaproteobacteria;o__Desulfuromonadales;Other	0	0	3.73902e-05	4.43164e-05	0	0	0	0	0	0	0.000117763	0	0	0	0
k__Bacteria;p__Proteobacteria;c__Deltaproteobacteria;o__Desulfuromonadales;f__Desulfuromonadaceae	0.00097371	0.000731529	0.000336511	0.00163971	0.00175681	0.000993707	0.000683029	0.000787992	0.000961693	0.00091673	0.000706575	0.000164049	0.000976049	0.000617132	0.00130812
k__Bacteria;p__Proteobacteria;c__Deltaproteobacteria;o__Desulfuromonadales;f__Geobacteraceae	0.000243427	5.22521e-05	3.73902e-05	8.86328e-05	0	0	0.000182141	0.00011257	0	0	0	0	3.75404e-05	0.000164568	0
k__Bacteria;p__Proteobacteria;c__Deltaproteobacteria;o__GMD14H09;f__	0.000730282	0.000627025	7.47803e-05	4.43164e-05	0.000752918	0.000165618	0	0.000300188	0.000160282	0.000763942	0.000274779	8.20244e-05	0.000525565	0.000370279	0
k__Bacteria;p__Proteobacteria;c__Deltaproteobacteria;o__MIZ46;f__	0	0	0	0	0	0	0	0	0	0	0	0	0	8.22842e-05	0
k__Bacteria;p__Proteobacteria;c__Deltaproteobacteria;o__Myxococcales;Other	0	0.00026126	0	0	0	8.28089e-05	0	0.000225141	0	0	0	4.10122e-05	0	8.22842e-05	0.000149499
k__Bacteria;p__Proteobacteria;c__Deltaproteobacteria;o__Myxococcales;f__	0.00681597	0.00334413	0.00186951	0.00327942	0.00307441	0.00256708	0.00136606	0.00285178	0.00240423	0.00229183	0.0014524	0.000820244	0.00337863	0.00333251	0.00347586
k__Bacteria;p__Proteobacteria;c__Deltaproteobacteria;o__Myxococcales;f__Cystobacterineae	0	0.000104504	0	0	0	0	0.000500888	0	0	0	0.000196271	0	0	0	0
k__Bacteria;p__Proteobacteria;c__Deltaproteobacteria;o__Myxococcales;f__Haliangiaceae	0.000243427	0.000783781	0.000186951	0.000354531	0.000376459	0.000165618	0.000364282	7.50469e-05	0.000320564	0.000611154	0.000235525	0.000205061	0.000600646	4.11421e-05	0.000261624
k__Bacteria;p__Proteobacteria;c__Deltaproteobacteria;o__Myxococcales;f__Nannocystaceae	0	0.000574773	0	0	0	0	9.10705e-05	0.000150094	0	0	0	0	7.50807e-05	0.000123426	0
k__Bacteria;p__Proteobacteria;c__Deltaproteobacteria;o__Myxococcales;f__OM27	0.000486855	0.00209008	0.000224341	4.43164e-05	0.000376459	0.00173899	0	0.00108818	0.0027248	0.0025974	0.000274779	0.000615183	0.00101359	0	0.000112124
k__Bacteria;p__Proteobacteria;c__Deltaproteobacteria;o__NB1-j;Other	0	0	0	0.000132949	0	0	0	0	0	0	0	0	0	0	0
k__Bacteria;p__Proteobacteria;c__Deltaproteobacteria;o__NB1-j;f__	0	0	0	0	0	0	0	0	0	0	0	0	0	0	0.000112124
k__Bacteria;p__Proteobacteria;c__Deltaproteobacteria;o__NB1-j;f__JTB38	0.000243427	0.000836033	3.73902e-05	0.000310215	0.000627431	0.000331236	0.000273212	0.000337711	0.000480846	0.000305577	0.000392542	0.000246073	0.000450484	0.000329137	3.73748e-05
k__Bacteria;p__Proteobacteria;c__Deltaproteobacteria;o__NB1-j;f__NB1-i	0	5.22521e-05	3.73902e-05	4.43164e-05	0.000250973	8.28089e-05	0	0	0	0	7.85083e-05	4.10122e-05	0.000300323	0	3.73748e-05
k__Bacteria;p__Proteobacteria;c__Deltaproteobacteria;o__PB19;f__	0.000486855	0.000209008	0.000373902	0.000221582	6.27431e-05	0.000414044	0	0.000337711	0.000480846	0.000152788	0.000117763	8.20244e-05	0.000112621	0	0
k__Bacteria;p__Proteobacteria;c__Deltaproteobacteria;o__Spirobacillales;f__	0	0.000418017	0.000149561	0.000177266	0.000439202	0	0	0.000712946	0.000480846	0.000763942	0.000157017	0	0.00311585	0	0.000149499
k__Bacteria;p__Proteobacteria;c__Deltaproteobacteria;o__Syntrophobacterales;f__	0	0.000104504	3.73902e-05	0	0.000250973	8.28089e-05	0	0	0	0	0	8.20244e-05	3.75404e-05	0	0
k__Bacteria;p__Proteobacteria;c__Deltaproteobacteria;o__Syntrophobacterales;f__Syntrophaceae	0	0.000104504	0	0	0	0	0	0	0	0	0	0	0	0	0
k__Bacteria;p__Proteobacteria;c__Deltaproteobacteria;o__Syntrophobacterales;f__Syntrophobacteraceae	0	0	3.73902e-05	8.86328e-05	6.27431e-05	0	0	0	0	0	3.92542e-05	0	0.000112621	0	3.73748e-05
k__Bacteria;p__Proteobacteria;c__Deltaproteobacteria;o__[Entotheonellales];f__	0.000486855	0.000104504	0	0.000221582	0	0	0	0	0	0	0.000117763	0	0	0	0
k__Bacteria;p__Proteobacteria;c__Epsilonproteobacteria;o__Campylobacterales;Other	0	0.000522521	0.000186951	0	0.000125486	8.28089e-05	0	0.00105066	0.000160282	0.000611154	0	0	0	0.000205711	0
k__Bacteria;p__Proteobacteria;c__Epsilonproteobacteria;o__Campylobacterales;f__Campylobacteraceae	0.000486855	0.00297837	0.00183212	0.00115223	0.00119212	0.00165618	0.000273212	0.00183865	0.00320564	0.00168067	0.000549558	0.00131239	0.00202718	0.00152226	0.000523247
k__Bacteria;p__Proteobacteria;c__Epsilonproteobacteria;o__Campylobacterales;f__Helicobacteraceae	0.0146056	0.00689727	0.00818845	0.0162198	0.0321245	0.00852931	0.0155731	0.0202627	0.00384677	0.00611154	0.00168793	0.0010253	0.00198964	0.00275652	0.00216774
k__Bacteria;p__Proteobacteria;c__Gammaproteobacteria;Other;Other	0.0299416	0.0238269	0.00751542	0.0101485	0.0134898	0.0106823	0.00505441	0.0116323	0.0102581	0.010084	0.0070265	0.016774	0.0163676	0.0192134	0.00990432
k__Bacteria;p__Proteobacteria;c__Gammaproteobacteria;o__;f__	0.00730282	0.00924862	0.000859974	0.00248172	0.00476848	0.00298112	0.00104731	0.0024015	0.00400705	0.00320856	0.00266928	0.0027068	0.00931001	0.00399078	0.00239199
k__Bacteria;p__Proteobacteria;c__Gammaproteobacteria;o__Aeromonadales;f__Aeromonadaceae	0.000243427	5.22521e-05	7.47803e-05	0	0	0	0	3.75235e-05	0	0	3.92542e-05	0	7.50807e-05	4.11421e-05	0
k__Bacteria;p__Proteobacteria;c__Gammaproteobacteria;o__Aeromonadales;f__Succinivibrionaceae	0	0	7.47803e-05	0	0	0	0	0	0.000160282	0	0	0	0	0	0
k__Bacteria;p__Proteobacteria;c__Gammaproteobacteria;o__Alteromonadales;Other	0.000730282	0.00146306	0.000598243	0.000576113	0.000627431	0.00173899	0.000728564	0.00138837	0.000320564	0.000611154	0.000510304	0.000656195	0.00236504	0.000534847	0.000373748
k__Bacteria;p__Proteobacteria;c__Gammaproteobacteria;o__Alteromonadales;f__	0.00219085	0.00214233	0.000186951	0.0029692	0.00163132	0.000662471	0.00182141	0.00120075	0.00128226	0.000611154	0.0009421	0.000328097	0.00127637	0.000740558	0.00201824
k__Bacteria;p__Proteobacteria;c__Gammaproteobacteria;o__Alteromonadales;f__125ds10	0	5.22521e-05	0	0	0	0	0	0.00011257	0	0	0	0	3.75404e-05	0	0
k__Bacteria;p__Proteobacteria;c__Gammaproteobacteria;o__Alteromonadales;f__211ds20	0	5.22521e-05	3.73902e-05	0	0.000188229	8.28089e-05	0	0	0	0	0	0.000123037	0.000150161	0	0
k__Bacteria;p__Proteobacteria;c__Gammaproteobacteria;o__Alteromonadales;f__Alteromonadaceae	0.0228822	0.0106594	0.0128996	0.0231332	0.00489396	0.0192945	0.0157097	0.0371857	0.00849495	0.0102368	0.00109912	0.00344502	0.00307831	0.000575989	0.00216774
k__Bacteria;p__Proteobacteria;c__Gammaproteobacteria;o__Alteromonadales;f__Colwelliaceae	0.0158228	0.00783781	0.00616938	0.0162641	0.0103526	0.0425638	0.0331952	0.0231895	0.00833467	0.0091673	0.00125613	0.00246073	0.00157669	0.00139883	0.000448498
k__Bacteria;p__Proteobacteria;c__Gammaproteobacteria;o__Alteromonadales;f__HTCC2188	0.0026777	0.00350089	0.000972144	0.000930645	0.00169406	0.0018218	0.000500888	0.00120075	0.00112197	0.00122231	0.00223749	0.00176352	0.00262782	0.000987411	0.000971745
k__Bacteria;p__Proteobacteria;c__Gammaproteobacteria;o__Alteromonadales;f__Moritellaceae	0	0.000104504	0.000149561	0.000354531	0	0.000331236	0.000409817	0.000187617	0.000160282	0.000458365	0.000196271	0	0	0.000493705	0.000411123
k__Bacteria;p__Proteobacteria;c__Gammaproteobacteria;o__Alteromonadales;f__OM60	0.0384615	0.0428467	0.021275	0.04117	0.0528925	0.0290659	0.0196257	0.0262664	0.0318961	0.0265852	0.0252404	0.0187016	0.0422329	0.0414301	0.0377859
k__Bacteria;p__Proteobacteria;c__Gammaproteobacteria;o__Alteromonadales;f__Psychromonadaceae	0.000486855	0.00141081	0.000411292	0.000354531	0.000941147	0.000662471	0.000227676	0.000712946	0.000320564	0.00106952	0.000392542	0.00094328	0.000337863	0.00135769	7.47496e-05
k__Bacteria;p__Proteobacteria;c__Gammaproteobacteria;o__Alteromonadales;f__Shewanellaceae	0	0.000156756	0.00011217	0.000310215	0.00100389	8.28089e-05	0	7.50469e-05	0	0.000152788	7.85083e-05	0	7.50807e-05	0	0
k__Bacteria;p__Proteobacteria;c__Gammaproteobacteria;o__Chromatiales;Other	0.00121714	0.000992789	0.000224341	0.00177266	0.000878404	0.000165618	4.55353e-05	0.000375235	0.000480846	0.00091673	0.000117763	0.00036911	0.000262782	0.00185139	0.000560622
k__Bacteria;p__Proteobacteria;c__Gammaproteobacteria;o__Chromatiales;f__	0.00316456	0.00438917	0.00175734	0.00615998	0.00533317	0.00306393	0.00227676	0.0036773	0.00496874	0.00534759	0.00157017	0.00131239	0.00563105	0.00378507	0.00571834
k__Bacteria;p__Proteobacteria;c__Gammaproteobacteria;o__Chromatiales;f__Chromatiaceae	0	0.000209008	0.000224341	4.43164e-05	0	0.000414044	0	0	0	0	0	0	0.000262782	0	0.000224249
k__Bacteria;p__Proteobacteria;c__Gammaproteobacteria;o__Chromatiales;f__Ectothiorhodospiraceae	0.000730282	0.000104504	3.73902e-05	0.000132949	0.000125486	0	0.000136606	0	0	0	0	0	0.000112621	0	0
k__Bacteria;p__Proteobacteria;c__Gammaproteobacteria;o__HOC36;f__	0.000486855	0.000104504	0.000186951	0.000132949	6.27431e-05	0	4.55353e-05	3.75235e-05	0	0	3.92542e-05	0	0	8.22842e-05	0
k__Bacteria;p__Proteobacteria;c__Gammaproteobacteria;o__HTCC2188;f__	0.00243427	0.00151531	7.47803e-05	0	0.000188229	0.00157337	0.000500888	0.000262664	0.0017631	0.00122231	0.000157017	0.000984292	0.00187702	0.00353822	0
k__Bacteria;p__Proteobacteria;c__Gammaproteobacteria;o__HTCC2188;f__HTCC2089	0.0026777	0.00235134	0.000897364	0.00101928	0.00225875	0.00149056	0.00086517	0.000863039	0.000961693	0.00168067	0.000981354	0.00106632	0.00127637	0.00111084	0.000784871
k__Bacteria;p__Proteobacteria;c__Gammaproteobacteria;o__Legionellales;Other	0.000730282	0.0012018	0.000785193	0.00115223	0.000627431	0.000579662	0.000409817	0.000525328	0.00080141	0.000305577	0.000549558	0.00164049	0.00221488	0.00123426	0.000336373
k__Bacteria;p__Proteobacteria;c__Gammaproteobacteria;o__Legionellales;f__	0	5.22521e-05	0.000149561	0	0.000313716	8.28089e-05	0.000546423	0.000187617	0.000320564	0	0.000157017	4.10122e-05	0.000375404	0.000164568	3.73748e-05
k__Bacteria;p__Proteobacteria;c__Gammaproteobacteria;o__Legionellales;f__Coxiellaceae	0.00121714	0.00282161	0.000972144	0.00128518	0.000188229	0.000248427	0.00109285	0.000900563	0.000160282	0.000458365	0.000274779	0.000287085	0.00183948	0.00189254	0.00104649
k__Bacteria;p__Proteobacteria;c__Gammaproteobacteria;o__Legionellales;f__Francisellaceae	0.00316456	0.000313512	0.00314077	0.000265899	0.000313716	0.0341173	0.00100178	0.00105066	0.0157076	0.0146677	0.000235525	0.00282984	0.00675726	0.000370279	0
k__Bacteria;p__Proteobacteria;c__Gammaproteobacteria;o__Legionellales;f__Legionellaceae	0.00243427	0.000679277	0.000934754	0.00137381	0.000941147	0.000331236	0.00259551	0.00120075	0.00144254	0	0.00105986	0.000861256	0.00228996	0.00329137	0.00317686
k__Bacteria;p__Proteobacteria;c__Gammaproteobacteria;o__Methylococcales;f__	0	0.000104504	0	0	0.000188229	8.28089e-05	0	0.000187617	0.000160282	0	0.00176644	8.20244e-05	0.000450484	0.00102855	0
k__Bacteria;p__Proteobacteria;c__Gammaproteobacteria;o__Methylococcales;f__Crenotrichaceae	0	0	3.73902e-05	0	0	0	0	0	0	0	0.000117763	0	0	0	0
k__Bacteria;p__Proteobacteria;c__Gammaproteobacteria;o__Methylococcales;f__Methylococcaceae	0	0	3.73902e-05	0.000132949	0.000125486	0	0	0	0	0	0	0	0	0	0
k__Bacteria;p__Proteobacteria;c__Gammaproteobacteria;o__Oceanospirillales;f__	0.0119279	0.00532971	0.000486072	0.00904055	0.00288618	0.00173899	0.00250444	0.00116323	0.00288508	0.00168067	0.000902846	0.00159948	0.00187702	0.0007817	0.00104649
k__Bacteria;p__Proteobacteria;c__Gammaproteobacteria;o__Oceanospirillales;f__Alcanivoracaceae	0	0.000104504	0.000186951	0	0.000501945	0	0.000136606	3.75235e-05	0	0	0.000549558	0.000123037	0	0	0
k__Bacteria;p__Proteobacteria;c__Gammaproteobacteria;o__Oceanospirillales;f__Endozoicimonaceae	0	0.000104504	0	0	0.000376459	0	0.00368836	0	0	0	0	0.000246073	0	0	0
k__Bacteria;p__Proteobacteria;c__Gammaproteobacteria;o__Oceanospirillales;f__Halomonadaceae	0.000730282	0.00146306	0.000560852	0.000797696	0.000501945	0.00074528	0.000318747	0.000787992	0.000320564	0.000763942	0.000117763	0.000287085	0.000976049	0.000329137	0.000186874
k__Bacteria;p__Proteobacteria;c__Gammaproteobacteria;o__Oceanospirillales;f__Oceanospirillaceae	0.00876339	0.00151531	0.00224341	0.00292488	0.00125486	0.00240146	0.00933473	0.00836773	0.000480846	0.00183346	0.000510304	0.0036911	0.00202718	0.00222167	0.000336373
k__Bacteria;p__Proteobacteria;c__Gammaproteobacteria;o__Oceanospirillales;f__Oleiphilaceae	0.00194742	0.00214233	0.000859974	0.000576113	0.000313716	0.00132494	0.00601066	0.000712946	0.00080141	0.000763942	0.0014524	0.000410122	0.00101359	0	0.000298998
k__Bacteria;p__Proteobacteria;c__Gammaproteobacteria;o__Oceanospirillales;f__SUP05	0	5.22521e-05	7.47803e-05	0	0	0	0	0.000300188	0	0	0	8.20244e-05	0	0	0
k__Bacteria;p__Proteobacteria;c__Gammaproteobacteria;o__Oceanospirillales;f__Saccharospirillaceae	0	0.000156756	0	4.43164e-05	6.27431e-05	0.00397483	0.000910705	0.00405253	0	0.000458365	0	0	0	0	0
k__Bacteria;p__Proteobacteria;c__Gammaproteobacteria;o__Pseudomonadales;f__Moraxellaceae	0.00438169	0.00579998	0.00744064	0.00779969	0.0040783	0.00397483	0.00418924	0.00363977	0.00432762	0.00336134	0.00345437	0.00319895	0.00927247	0.0177322	0.0131933
k__Bacteria;p__Proteobacteria;c__Gammaproteobacteria;o__Pseudomonadales;f__Pseudomonadaceae	0	0.000992789	0.000598243	0.000221582	0.000188229	0.000165618	0.000182141	0.000487805	0.000160282	0.000611154	0.000902846	8.20244e-05	0.000225242	0.000863984	0.000336373
k__Bacteria;p__Proteobacteria;c__Gammaproteobacteria;o__Thiohalorhabdales;f__	0.0097371	0.00731529	0.00463638	0.00509639	0.00696449	0.00438887	0.00382496	0.00454034	0.00577016	0.00687548	0.00851816	0.00430628	0.00915985	0.00719987	0.00863358
k__Bacteria;p__Proteobacteria;c__Gammaproteobacteria;o__Thiohalorhabdales;f__Thiohalorhabdaceae	0.000243427	0.000209008	0	0	0.000376459	8.28089e-05	0.000728564	0	0.000160282	0	0	0	0.000150161	0.000575989	0
k__Bacteria;p__Proteobacteria;c__Gammaproteobacteria;o__Thiotrichales;Other	0	0	0	0	0	0	0	0	0	0	0	0	0	0.000164568	0
k__Bacteria;p__Proteobacteria;c__Gammaproteobacteria;o__Thiotrichales;f__	0.000243427	0.000209008	0	4.43164e-05	0	8.28089e-05	0.000273212	7.50469e-05	0.000160282	0	0	0.000205061	0	0	7.47496e-05
k__Bacteria;p__Proteobacteria;c__Gammaproteobacteria;o__Thiotrichales;f__Piscirickettsiaceae	0.0440604	0.0288954	0.0210881	0.0476402	0.0343205	0.0342001	0.0214016	0.102064	0.0157076	0.0210848	0.0070265	0.00590575	0.0114123	0.00888669	0.00840933
k__Bacteria;p__Proteobacteria;c__Gammaproteobacteria;o__Thiotrichales;f__Thiotrichaceae	0.00389484	0.00156756	0.00149561	0.00341236	0.00282344	0.00198741	0.000819635	0.0012758	0.00128226	0.00106952	0.00184495	0.00159948	0.00311585	0.00197482	0.00242936
k__Bacteria;p__Proteobacteria;c__Gammaproteobacteria;o__Vibrionales;Other	0	0.000104504	0	0	0	0	0	0	0	0	0	0	0	0	0
k__Bacteria;p__Proteobacteria;c__Gammaproteobacteria;o__Vibrionales;f__Pseudoalteromonadaceae	0.00219085	0.00982339	0.0045616	0.00850875	0.0101016	0.00505134	0.018032	0.0203002	0.00609072	0.00718105	0.000196271	0.000287085	0.000262782	0.000534847	0
k__Bacteria;p__Proteobacteria;c__Gammaproteobacteria;o__Vibrionales;f__Vibrionaceae	0	0.00026126	3.73902e-05	0.000132949	0.000188229	0.000248427	0.000227676	0.000525328	0.000160282	0.000152788	0.000157017	0	0.000337863	0.000411421	0.000112124
k__Bacteria;p__Proteobacteria;c__Gammaproteobacteria;o__Xanthomonadales;f__Sinobacteraceae	0.000730282	0.000418017	0.000336511	0.00101928	0.000815661	0.000165618	0.000637494	0.000600375	0.00128226	0.000458365	0.000235525	4.10122e-05	0.000375404	0.00102855	0.000896995
k__Bacteria;p__Proteobacteria;c__Gammaproteobacteria;o__Xanthomonadales;f__Xanthomonadaceae	0	0.000104504	3.73902e-05	0.000487481	0.000125486	8.28089e-05	0.000182141	7.50469e-05	0.000160282	0.000152788	0.000235525	0.000123037	0.000150161	8.22842e-05	0.000112124
k__Bacteria;p__Proteobacteria;c__Gammaproteobacteria;o__[Marinicellales];f__[Marinicellaceae]	0.0148491	0.00700178	0.00639372	0.0112564	0.0119212	0.00621067	0.0046446	0.00649156	0.0104183	0.00870894	0.00714426	0.00635689	0.0111119	0.00818728	0.0131933
k__Bacteria;p__Proteobacteria;c__TA18;o__CV90;f__	0	0	0	0	0	0	0.000318747	7.50469e-05	0	0	0	0	0	0	0
k__Bacteria;p__Proteobacteria;c__TA18;o__PHOS-HD29;f__	0.00097371	0.00026126	0.00011217	0.000265899	0.000627431	0.000165618	0	0.00011257	0	0.000152788	0	4.10122e-05	0.000638186	0.000452563	0.000822245
k__Bacteria;p__SAR406;c__AB16;o__Arctic96B-7;f__A714017	0	0.000104504	0.000149561	0.000398848	0.000376459	0.000165618	0.000273212	0.000225141	0	0	0	0	0	0	0
k__Bacteria;p__SBR1093;c__EC214;o__;f__	0	0	3.73902e-05	0.000132949	6.27431e-05	0	0	3.75235e-05	0.000160282	0.000152788	0	4.10122e-05	0	0	0.000112124
k__Bacteria;p__SBR1093;c__VHS-B5-50;o__;f__	0	0	0	8.86328e-05	0.000313716	0	0	7.50469e-05	0	0.000305577	3.92542e-05	4.10122e-05	7.50807e-05	0	0.000149499
k__Bacteria;p__SC4;c__;o__;f__	0	0	0	0	0	0	0	0	0	0	0	0	0	0	0.000149499
k__Bacteria;p__SR1;c__;o__;f__	0	0	0	0	0.000125486	0	0	0	0	0	3.92542e-05	0	0	0	0.000186874
k__Bacteria;p__Spirochaetes;c__Spirochaetes;Other;Other	0	0	7.47803e-05	0	0	0	0	0	0	0	0	0	0	0	0
k__Bacteria;p__Spirochaetes;c__[Leptospirae];o__[Leptospirales];f__Sediment-4	0	0	0	0	0	0	0	0	0	0	0	0	0.000112621	0	0
k__Bacteria;p__TM6;Other;Other;Other	0	0	0	0	0	0	0	0	0	0	0.000117763	0	0	0.000164568	0
k__Bacteria;p__TM6;c__SBRH58;o__;f__	0	0	0	0.000265899	0	0	0	0	0	0	0	0	0	0.000534847	0
k__Bacteria;p__TM6;c__SJA-4;Other;Other	0	0	0	8.86328e-05	0.000439202	0	0	0	0	0.000152788	0.000117763	0	0	0	0
k__Bacteria;p__TM6;c__SJA-4;o__;f__	0	5.22521e-05	0.000373902	0.000709063	6.27431e-05	0	0.000728564	0.000300188	0	0.000152788	0.000314033	8.20244e-05	0.000750807	0.00115198	0.000971745
k__Bacteria;p__TM6;c__SJA-4;o__S1198;f__	0	0	0	0	0	0	0	0	0	0	0	0	0	0	0.000373748
k__Bacteria;p__TM7;c__SC3;o__;f__	0.000243427	0	0	0	6.27431e-05	0	0.000136606	0	0	0.000152788	0.000157017	0	0.000112621	0.000493705	0.000186874
k__Bacteria;p__Tenericutes;Other;Other;Other	0	0	0	0	0	0	0	0	0	0	0	0	0	0	7.47496e-05
k__Bacteria;p__Tenericutes;c__Mollicutes;Other;Other	0	0.000104504	0	0.00128518	0.000313716	0	0.003233	0.000450281	0	0	0	0	0.000412944	0.00250967	0.000448498
k__Bacteria;p__Tenericutes;c__Mollicutes;o__;f__	0	5.22521e-05	0	0	0	0	0.000136606	7.50469e-05	0.000160282	0.000152788	0	0	0	0	0
k__Bacteria;p__Tenericutes;c__Mollicutes;o__Acholeplasmatales;f__Acholeplasmataceae	0.00097371	0	0	0.000132949	0	0.00306393	0	0	0	0	0	0	0	0	7.47496e-05
k__Bacteria;p__Verrucomicrobia;c__Opitutae;Other;Other	0.000243427	0.000679277	0	0.000310215	0.000125486	0.000165618	0.000273212	0.000337711	0.000160282	0.00106952	7.85083e-05	0.000246073	0.000525565	8.22842e-05	0.00108387
k__Bacteria;p__Verrucomicrobia;c__Opitutae;o__;f__	0.000730282	0.000313512	0.000224341	0.000132949	0.000815661	8.28089e-05	0.000956241	0.00011257	0.000641128	0	0.000196271	8.20244e-05	0.000638186	0	0.000149499
k__Bacteria;p__Verrucomicrobia;c__Opitutae;o__Opitutales;f__Opitutaceae	0.000730282	0.000522521	7.47803e-05	0	0.000250973	8.28089e-05	0	3.75235e-05	0	0.000152788	7.85083e-05	0.000164049	0.000375404	0	0.000411123
k__Bacteria;p__Verrucomicrobia;c__Opitutae;o__Puniceicoccales;f__Puniceicoccaceae	0.00486855	0.00480719	0.00512245	0.00279193	0.00589785	0.00447168	0.00145713	0.00547842	0.00689213	0.00595875	0.00266928	0.00447033	0.00480517	0.00613017	0.00302736
k__Bacteria;p__Verrucomicrobia;c__Opitutae;o__[Cerasicoccales];f__[Cerasicoccaceae]	0	0	0	0	0	0	0	0	0	0	0	0	0	0.000205711	0
k__Bacteria;p__Verrucomicrobia;c__Opitutae;o__[Pelagicoccales];f__[Pelagicoccaceae]	0	0.000104504	0	0.00062043	0	0	0	0	0	0	7.85083e-05	4.10122e-05	0	0	0
k__Bacteria;p__Verrucomicrobia;c__Verruco-5;Other;Other	0	5.22521e-05	3.73902e-05	0.000177266	0.000125486	0.000165618	0.000364282	3.75235e-05	0	0	0	4.10122e-05	3.75404e-05	0.000205711	0.000112124
k__Bacteria;p__Verrucomicrobia;c__Verruco-5;o__;f__	0	0	0	4.43164e-05	0	8.28089e-05	0	0	0	0	0	4.10122e-05	0	0	0
k__Bacteria;p__Verrucomicrobia;c__Verruco-5;o__LD1-PB3;f__	0	0	7.47803e-05	0	0	0	0	0	0	0	0	0	0	4.11421e-05	0
k__Bacteria;p__Verrucomicrobia;c__Verruco-5;o__LD1-PB3;f__LD1-PA34	0	0	0	0	0	0	0	0	0	0	0	0	0	8.22842e-05	0
k__Bacteria;p__Verrucomicrobia;c__Verruco-5;o__MSBL3;f__	0	5.22521e-05	0	0	0	0	0	7.50469e-05	0	0	0	0	0	0	0
k__Bacteria;p__Verrucomicrobia;c__Verruco-5;o__R76-B128;f__	0	0.0012018	3.73902e-05	0.000487481	0.00112938	0.000414044	0	0.000750469	0.000480846	0.00106952	0.000235525	0.000410122	0.000713267	0.000740558	3.73748e-05
k__Bacteria;p__Verrucomicrobia;c__Verruco-5;o__SS1-B-03-39;f__	0.000730282	0.000783781	0.000448682	0.000221582	0.000878404	0.000248427	0.000455353	0.00161351	0.000320564	0.000763942	0.000314033	0.000779231	0.000900969	0.000246853	0.000373748
k__Bacteria;p__Verrucomicrobia;c__Verruco-5;o__WCHB1-41;f__	0	5.22521e-05	0.000224341	0.000265899	0	8.28089e-05	0	0	0	0	3.92542e-05	0	3.75404e-05	0	0.000112124
k__Bacteria;p__Verrucomicrobia;c__Verrucomicrobiae;o__Verrucomicrobiales;f__Verrucomicrobiaceae	0.0175268	0.00924862	0.00441204	0.0143585	0.0106036	0.0065419	0.00455353	0.00765478	0.00609072	0.00779221	0.00883219	0.00479843	0.0154666	0.0115198	0.0148378
k__Bacteria;p__Verrucomicrobia;c__[Methylacidiphilae];o__Methylacidiphilales;f__	0	0	7.47803e-05	0	6.27431e-05	0	0	0	0	0	0	0	0	0	0
k__Bacteria;p__Verrucomicrobia;c__[Methylacidiphilae];o__Methylacidiphilales;f__LD19	0	0	0	0	0	0	0	0.000187617	0	0	0	8.20244e-05	0	0	0
k__Bacteria;p__Verrucomicrobia;c__[Methylacidiphilae];o__S-BQ2-57;f__	0	0	0	0.000132949	0	0	0	0	0	0	3.92542e-05	0	0	0	0
k__Bacteria;p__Verrucomicrobia;c__[Pedosphaerae];Other;Other	0	0.000104504	0	0	6.27431e-05	0	0	0	0	0	0	4.10122e-05	0	0	0
k__Bacteria;p__Verrucomicrobia;c__[Pedosphaerae];o__[Pedosphaerales];Other	0.000243427	0	7.47803e-05	8.86328e-05	6.27431e-05	0	0	0.00011257	0.000160282	0.000152788	0	0	3.75404e-05	0	0
k__Bacteria;p__Verrucomicrobia;c__[Pedosphaerae];o__[Pedosphaerales];f__R4-41B	0.000243427	0	0	4.43164e-05	0	0	0	0	0	0	0	0	0	0	0
k__Bacteria;p__Verrucomicrobia;c__[Pedosphaerae];o__[Pedosphaerales];f__auto67_4W	0	0	0	0	0	0	0.000227676	0	0	0	0	0	0	0	0
k__Bacteria;p__Verrucomicrobia;c__[Spartobacteria];o__[Chthoniobacterales];Other	0	0	0	0	0	0	0	0	0	0	0	0	0	0.000205711	0
k__Bacteria;p__Verrucomicrobia;c__[Spartobacteria];o__[Chthoniobacterales];f__[Chthoniobacteraceae]	0.000486855	0.000209008	3.73902e-05	0.000487481	0.000125486	0.000248427	0.000273212	0.000300188	0	0.000152788	3.92542e-05	0.000205061	0.000300323	0.000411421	0.000822245
k__Bacteria;p__WPS-2;c__;o__;f__	0.000243427	5.22521e-05	3.73902e-05	4.43164e-05	0	8.28089e-05	0	0	0.000160282	0.000152788	0	0	0	0	0
k__Bacteria;p__WS2;c__Kazan-3B-09;o__;f__	0	0	0	0	0	0	0	0	0	0	0	0	7.50807e-05	0	0
k__Bacteria;p__WS3;c__PRR-12;o__;f__	0	0	0	8.86328e-05	0	0	0	0	0	0	0	0	0	0	0
k__Bacteria;p__WS3;c__PRR-12;o__GN03;f__	0	0	0	0	0	0	0.000182141	0	0	0	0	0	0	0	0
k__Bacteria;p__WS3;c__PRR-12;o__GN03;f__KSB4	0.000730282	0.000783781	0.000486072	0.000531797	0.00100389	8.28089e-05	0	0.00011257	0.000160282	0.000152788	0.000510304	0.000205061	0.000375404	0	0.000186874
k__Bacteria;p__WS5;c__;o__;f__	0	0	0	0	0	0	0	7.50469e-05	0	0	0	0	0	0	0
k__Bacteria;p__WWE1;c__[Cloacamonae];o__[Cloacamonales];f__	0.000486855	0.000156756	0	0	0	0	0	0	0	0.000152788	7.85083e-05	0	0	0	0
k__Bacteria;p__ZB3;Other;Other;Other	0	0	0	0	0	0	0	0	0	0	0	0	0	0.000452563	0
k__Bacteria;p__ZB3;c__BS119;o__;f__	0	0.000104504	0.00011217	0	6.27431e-05	8.28089e-05	9.10705e-05	0.00011257	0.000160282	0	0.000117763	4.10122e-05	0.000638186	0.000205711	0
k__Bacteria;p__[Thermi];c__Deinococci;o__Deinococcales;f__Deinococcaceae	0	0	0.00011217	0	0	0	0	0	0	0	0	0	0	0	0
k__Bacteria;p__[Thermi];c__Deinococci;o__Deinococcales;f__Trueperaceae	0.000730282	0.000104504	0.000299121	0.000132949	0	0.000165618	0	0	0.000160282	0.000152788	0.000274779	0	7.50807e-05	0.000329137	0.000747496
Unclassified;Other;Other;Other;Other;Other	0	5.22521e-05	0	0.000221582	0.000125486	0	0	7.50469e-05	0	0	0	0	0	0	0.000373748
k__Bacteria;Other;Other;Other;Other;Other	0.00219085	0.00465043	0.00220602	0.00363395	0.00175681	0.00778403	0.0170302	0.0097561	0.00112197	0.00290298	0.0013739	0.00180454	0.00859674	0.00662388	0.00112124
k__Bacteria;p__Acidobacteria;c__;o__;f__;g__	0	0	0	0	0	0	0	0	0	0	0	0	7.50807e-05	0	0
k__Bacteria;p__Acidobacteria;c__AT-s2-57;o__;f__;g__	0	0.000156756	0.00011217	4.43164e-05	0	0	0	0	0.000480846	0	7.85083e-05	0	0	0.000411421	7.47496e-05
k__Bacteria;p__Acidobacteria;c__AT-s54;o__;f__;g__	0	0.000104504	0	0	0.000125486	8.28089e-05	0	0	0	0.000152788	3.92542e-05	4.10122e-05	0.000112621	0	0
k__Bacteria;p__Acidobacteria;c__Acidobacteria-6;o__CCU21;f__;g__	0	5.22521e-05	3.73902e-05	0.000221582	6.27431e-05	0	9.10705e-05	0	0	0	3.92542e-05	0	7.50807e-05	0	3.73748e-05
k__Bacteria;p__Acidobacteria;c__Acidobacteria-6;o__iii1-15;f__;g__	0	0	0	0	0	0	0	0	0	0	0	8.20244e-05	0	0	0
k__Bacteria;p__Acidobacteria;c__BPC102;o__MVS-40;f__;g__	0	0	0	0	0	0	0	7.50469e-05	0	0	0	0	0	0	0
k__Bacteria;p__Acidobacteria;c__OS-K;o__;f__;g__	0	0.000104504	3.73902e-05	0.000132949	0.000125486	0	0	0.000150094	0	0	0.000117763	8.20244e-05	0.000150161	0	3.73748e-05
k__Bacteria;p__Acidobacteria;c__RB25;o__;f__;g__	0	5.22521e-05	0	0.000132949	6.27431e-05	8.28089e-05	4.55353e-05	0.000187617	0	0.000152788	0	0	0	8.22842e-05	0.000224249
k__Bacteria;p__Acidobacteria;c__Sva0725;o__Sva0725;f__;g__	0	0.000156756	0.000149561	0.000310215	0.000313716	8.28089e-05	9.10705e-05	0.000187617	0	0	3.92542e-05	4.10122e-05	7.50807e-05	0.000164568	0.000224249
k__Bacteria;p__Acidobacteria;c__[Chloracidobacteria];o__RB41;f__Ellin6075;g__	0	0.000365764	0.00011217	0.000221582	0.000125486	0	0.000409817	0.00011257	0.000641128	0.000152788	0.000667321	0	0.000300323	0.000534847	0.000336373
k__Bacteria;p__Acidobacteria;c__iii1-8;o__32-20;f__;g__	0	0	0	0	0	0	0.000136606	0	0	0	0	0	0	0	0
k__Bacteria;p__Actinobacteria;Other;Other;Other;Other	0	5.22521e-05	7.47803e-05	4.43164e-05	0.000188229	0	0	0	0	0	0	0	0	0.000164568	7.47496e-05
k__Bacteria;p__Actinobacteria;c__Acidimicrobiia;o__Acidimicrobiales;Other;Other	0.00146056	0.00198558	0.00108431	0.00248172	0.000941147	0.000993707	0.000318747	0.000900563	0.000641128	0.000458365	0.00109912	0.000410122	0.00161424	0.00197482	0.00149499
k__Bacteria;p__Actinobacteria;c__Acidimicrobiia;o__Acidimicrobiales;f__;g__	0.000486855	0.000470269	0.000186951	0.000177266	0.000250973	8.28089e-05	0.000182141	0.000300188	0	0	0.000196271	0.000205061	0.000262782	0.000370279	0.000298998
k__Bacteria;p__Actinobacteria;c__Acidimicrobiia;o__Acidimicrobiales;f__C111;g__	0.000486855	0.0013063	0.00168256	0.00190561	0.00156858	0.000248427	0.00214016	0.000450281	0.000160282	0.00091673	0.000510304	0.00036911	0.000788347	0.0007817	0.00115862
k__Bacteria;p__Actinobacteria;c__Acidimicrobiia;o__Acidimicrobiales;f__EB1017;g__	0	5.22521e-05	0	0	6.27431e-05	0	0.000318747	0	0	0	0	0	0	0	0
k__Bacteria;p__Actinobacteria;c__Acidimicrobiia;o__Acidimicrobiales;f__JdFBGBact;g__	0.00097371	0.000470269	0.000373902	0.000265899	0.000188229	0.000662471	0.000273212	3.75235e-05	0.000160282	0.000305577	0.000235525	0.000246073	0.000412944	0.0007817	0.000411123
k__Bacteria;p__Actinobacteria;c__Acidimicrobiia;o__Acidimicrobiales;f__Microthrixaceae;g__	0	0.000365764	0.000224341	0.000221582	0.000188229	8.28089e-05	0	0	0	0	0.000353288	0	0	8.22842e-05	7.47496e-05
k__Bacteria;p__Actinobacteria;c__Acidimicrobiia;o__Acidimicrobiales;f__OCS155;g__	0.000243427	0	3.73902e-05	8.86328e-05	0	8.28089e-05	0	3.75235e-05	0	0	0	0	0	0	0
k__Bacteria;p__Actinobacteria;c__Acidimicrobiia;o__Acidimicrobiales;f__SC3-41;g__	0	0.000418017	0.000299121	0.000132949	0.000188229	0.000331236	0	0.00011257	0.000160282	0.000152788	3.92542e-05	0	0.000187702	0	0.000336373
k__Bacteria;p__Actinobacteria;c__Acidimicrobiia;o__Acidimicrobiales;f__TK06;g__	0	0.000104504	0	0	0	0	0	0	0	0	0	0	0	0	0
k__Bacteria;p__Actinobacteria;c__Acidimicrobiia;o__Acidimicrobiales;f__koll13;Other	0.000730282	0.000627025	0.000448682	0.000531797	0.000815661	0.000165618	0.000500888	0.000487805	0.00080141	0.000458365	0.000431796	0.000328097	0.000187702	0.000205711	0.000784871
k__Bacteria;p__Actinobacteria;c__Acidimicrobiia;o__Acidimicrobiales;f__koll13;g__	0.000730282	0.000574773	0.001533	0.00106359	0.000690174	8.28089e-05	0.000819635	0.000412758	0.000320564	0.000458365	0.000588813	0.000123037	0.000638186	0.000905126	0.000224249
k__Bacteria;p__Actinobacteria;c__Acidimicrobiia;o__Acidimicrobiales;f__ntu14;g__	0	0.000313512	0.000186951	4.43164e-05	0.000501945	8.28089e-05	9.10705e-05	0.000412758	0.000320564	0	0.000157017	0.000287085	0.000300323	0.000329137	0
k__Bacteria;p__Actinobacteria;c__Acidimicrobiia;o__Acidimicrobiales;f__wb1_P06;g__	0.000486855	0.0013063	0.000523462	0.00101928	0.000501945	0.000579662	0.000182141	0.00105066	0.000320564	0.00106952	0.000431796	0.000410122	0.000976049	0.000658274	0.000896995
k__Bacteria;p__Actinobacteria;c__Actinobacteria;o__Actinomycetales;Other;Other	0	5.22521e-05	0.000224341	0.000177266	0	0	0	0.00011257	0	0.000152788	3.92542e-05	0	0	0.000329137	3.73748e-05
k__Bacteria;p__Actinobacteria;c__Actinobacteria;o__Actinomycetales;f__;g__	0.000486855	0.000104504	0.000373902	8.86328e-05	0.000188229	0.000331236	0.000227676	0.000300188	0	0.000152788	0.000196271	0.000164049	0.000187702	0.000658274	3.73748e-05
k__Bacteria;p__Actinobacteria;c__Actinobacteria;o__Actinomycetales;f__ACK-M1;g__	0	0	0	0	0	0	0	0	0	0	7.85083e-05	0	0	0	7.47496e-05
k__Bacteria;p__Actinobacteria;c__Actinobacteria;o__Actinomycetales;f__Actinomycetaceae;Other	0	0.000104504	0	8.86328e-05	0	0	0	0	0	0	0	0	3.75404e-05	0	0
k__Bacteria;p__Actinobacteria;c__Actinobacteria;o__Actinomycetales;f__Actinomycetaceae;g__	0	0	0	0	0	0	0	0	0	0	7.85083e-05	0	0	0	0
k__Bacteria;p__Actinobacteria;c__Actinobacteria;o__Actinomycetales;f__Actinomycetaceae;g__Actinomyces	0	0	3.73902e-05	8.86328e-05	0	0	0.000136606	0	0	0	0	0	0	0	0
k__Bacteria;p__Actinobacteria;c__Actinobacteria;o__Actinomycetales;f__Actinomycetaceae;g__N09	0	0	0	0	0	0	0	0	0	0	0	0	0.000112621	0	0
k__Bacteria;p__Actinobacteria;c__Actinobacteria;o__Actinomycetales;f__Actinopolysporaceae;g__	0	0	0.00011217	0	0	0	9.10705e-05	0	0	0	0	0	0	0	0
k__Bacteria;p__Actinobacteria;c__Actinobacteria;o__Actinomycetales;f__Brevibacteriaceae;g__Brevibacterium	0	0	0	0	0.000188229	0	0	0	0	0	0	0	0	0	0
k__Bacteria;p__Actinobacteria;c__Actinobacteria;o__Actinomycetales;f__Corynebacteriaceae;g__Corynebacterium	0.000243427	0.000104504	0.000635633	0.000398848	0.000313716	8.28089e-05	0.00163927	0.000187617	0.000320564	0.000305577	3.92542e-05	0.000205061	0.000300323	0.000287995	0.000672746
k__Bacteria;p__Actinobacteria;c__Actinobacteria;o__Actinomycetales;f__Dermabacteraceae;g__Brachybacterium	0	5.22521e-05	0	0	0	0	4.55353e-05	0	0	0	3.92542e-05	0	0	0.000246853	0
k__Bacteria;p__Actinobacteria;c__Actinobacteria;o__Actinomycetales;f__Dietziaceae;g__Dietzia	0	0	0.000224341	0	6.27431e-05	0	0	0	0	0	0	0	0	0.000123426	3.73748e-05
k__Bacteria;p__Actinobacteria;c__Actinobacteria;o__Actinomycetales;f__Geodermatophilaceae;Other	0	0	0	8.86328e-05	0	0	0	0	0	0	0	0	0	8.22842e-05	0
k__Bacteria;p__Actinobacteria;c__Actinobacteria;o__Actinomycetales;f__Gordoniaceae;g__Gordonia	0	0.000156756	0.000523462	0.000132949	0.000125486	8.28089e-05	0	7.50469e-05	0	0	0	0	7.50807e-05	0	0
k__Bacteria;p__Actinobacteria;c__Actinobacteria;o__Actinomycetales;f__Intrasporangiaceae;Other	0	0	0.000299121	0.000132949	0.000125486	0	9.10705e-05	0	0.000160282	0	0	0	3.75404e-05	0	0.000149499
k__Bacteria;p__Actinobacteria;c__Actinobacteria;o__Actinomycetales;f__Microbacteriaceae;Other	0.000243427	0	7.47803e-05	0.000487481	0	0	0	0	0	0.000152788	3.92542e-05	8.20244e-05	0.000187702	4.11421e-05	0.000224249
k__Bacteria;p__Actinobacteria;c__Actinobacteria;o__Actinomycetales;f__Microbacteriaceae;g__	0	0	0.000373902	0.000531797	0.000376459	0	9.10705e-05	0.000262664	0	0.000152788	0.000235525	0	7.50807e-05	0.00193368	0.000112124
k__Bacteria;p__Actinobacteria;c__Actinobacteria;o__Actinomycetales;f__Microbacteriaceae;g__Candidatus Aquiluna	0	0.000104504	3.73902e-05	0	6.27431e-05	8.28089e-05	0	0.000412758	0	0	0.000157017	4.10122e-05	0	0	0
k__Bacteria;p__Actinobacteria;c__Actinobacteria;o__Actinomycetales;f__Microbacteriaceae;g__Clavibacter	0	0.000156756	0.000186951	0.00062043	0.000125486	8.28089e-05	0	0.000150094	0	0	7.85083e-05	0.000164049	0.000112621	8.22842e-05	0.000373748
k__Bacteria;p__Actinobacteria;c__Actinobacteria;o__Actinomycetales;f__Microbacteriaceae;g__Leucobacter	0	5.22521e-05	0.00011217	8.86328e-05	0	0	4.55353e-05	7.50469e-05	0.000160282	0.000152788	0.000117763	0	3.75404e-05	0.000452563	0
k__Bacteria;p__Actinobacteria;c__Actinobacteria;o__Actinomycetales;f__Microbacteriaceae;g__Salinibacterium	0	0.000365764	0.00011217	0.000310215	0.000250973	8.28089e-05	0.000136606	0.000150094	0	0.000152788	0.000117763	0.000164049	0.000225242	0.00106969	0.000224249
k__Bacteria;p__Actinobacteria;c__Actinobacteria;o__Actinomycetales;f__Micrococcaceae;g__Arthrobacter	0	5.22521e-05	7.47803e-05	4.43164e-05	0	0	9.10705e-05	0	0.000160282	0	3.92542e-05	4.10122e-05	3.75404e-05	0.000329137	0
k__Bacteria;p__Actinobacteria;c__Actinobacteria;o__Actinomycetales;f__Micrococcaceae;g__Micrococcus	0	5.22521e-05	3.73902e-05	0	0	0	0.000227676	0	0	0	7.85083e-05	0	0	0.000123426	0
k__Bacteria;p__Actinobacteria;c__Actinobacteria;o__Actinomycetales;f__Micromonosporaceae;Other	0	0	0.000186951	4.43164e-05	6.27431e-05	0	0.000409817	0	0.000160282	0.000152788	0	4.10122e-05	3.75404e-05	0.000164568	0.000149499
k__Bacteria;p__Actinobacteria;c__Actinobacteria;o__Actinomycetales;f__Mycobacteriaceae;g__Mycobacterium	0.000243427	0.000574773	0.00119649	0.000842012	0.000564688	8.28089e-05	0.00109285	0.00011257	0	0.000152788	0.000314033	0.000164049	0.000187702	0.000863984	0.000672746
k__Bacteria;p__Actinobacteria;c__Actinobacteria;o__Actinomycetales;f__Nakamurellaceae;g__	0	5.22521e-05	7.47803e-05	8.86328e-05	6.27431e-05	0	0.000182141	0	0	0	0	0	0	0	0
k__Bacteria;p__Actinobacteria;c__Actinobacteria;o__Actinomycetales;f__Nocardiaceae;g__Nocardia	0	0.000104504	0.000186951	8.86328e-05	0.000250973	0	0.000273212	0	0.000160282	0	0	0	0	0	0.000149499
k__Bacteria;p__Actinobacteria;c__Actinobacteria;o__Actinomycetales;f__Nocardiaceae;g__Rhodococcus	0	0.00026126	0.000560852	0.000310215	0.000250973	8.28089e-05	0.000591958	7.50469e-05	0	0.000611154	0	4.10122e-05	0.000225242	0.000493705	0.000224249
k__Bacteria;p__Actinobacteria;c__Actinobacteria;o__Actinomycetales;f__Nocardioidaceae;Other	0	0	0	0	0	0	0	0	0	0	0	0	0	0	0.000112124
k__Bacteria;p__Actinobacteria;c__Actinobacteria;o__Actinomycetales;f__Nocardioidaceae;g__	0	0	0	0	0	0	0	7.50469e-05	0	0	0	0	0	0	0
k__Bacteria;p__Actinobacteria;c__Actinobacteria;o__Actinomycetales;f__Nocardioidaceae;g__Nocardioides	0	0	0	8.86328e-05	0	0	0	0	0	0	0	0	0	0	0
k__Bacteria;p__Actinobacteria;c__Actinobacteria;o__Actinomycetales;f__Nocardiopsaceae;g__	0	0	7.47803e-05	0.000221582	6.27431e-05	8.28089e-05	0	0	0	0	0	0	0	0	0
k__Bacteria;p__Actinobacteria;c__Actinobacteria;o__Actinomycetales;f__Pseudonocardiaceae;g__	0	0.000104504	0	8.86328e-05	6.27431e-05	0	0	0	0.000160282	0	0	0	3.75404e-05	0	0
k__Bacteria;p__Actinobacteria;c__Actinobacteria;o__Actinomycetales;f__Pseudonocardiaceae;g__Saccharomonospora	0	5.22521e-05	0	4.43164e-05	0	0	0	3.75235e-05	0	0	3.92542e-05	0	0	0	0
k__Bacteria;p__Actinobacteria;c__Actinobacteria;o__Actinomycetales;f__Streptomycetaceae;Other	0.000243427	0.000209008	0.000747803	0.00062043	0.000376459	8.28089e-05	0.000364282	0.000337711	0.000480846	0.000305577	7.85083e-05	8.20244e-05	0.000262782	0.000329137	3.73748e-05
k__Bacteria;p__Actinobacteria;c__Actinobacteria;o__Actinomycetales;f__Streptomycetaceae;g__Streptomyces	0	0.000156756	0.000299121	0.000310215	0.000125486	0	0.000182141	7.50469e-05	0	0.000152788	0	0	0.000112621	8.22842e-05	0.000224249
k__Bacteria;p__Actinobacteria;c__Actinobacteria;o__Actinomycetales;f__Williamsiaceae;g__Williamsia	0	0	0	8.86328e-05	0	0	0	0	0	0	0	0	0	0	0
k__Bacteria;p__Actinobacteria;c__Actinobacteria;o__Bifidobacteriales;f__Bifidobacteriaceae;g__	0	0	3.73902e-05	0	0	0	0	0	0	0	0	0	0	8.22842e-05	0
k__Bacteria;p__Actinobacteria;c__Actinobacteria;o__Bifidobacteriales;f__Bifidobacteriaceae;g__Bifidobacterium	0.000243427	0.000888285	0.00108431	0.00456459	0.000690174	8.28089e-05	0.00336961	0.000412758	0.000480846	0.000458365	0.000157017	0.000205061	0.000225242	0.00374393	0.000485872
k__Bacteria;p__Actinobacteria;c__Coriobacteriia;o__Coriobacteriales;f__Coriobacteriaceae;g__	0.000243427	0	7.47803e-05	0.000132949	6.27431e-05	8.28089e-05	0.000136606	0	0	0	3.92542e-05	0	0	0.000123426	0
k__Bacteria;p__Actinobacteria;c__Nitriliruptoria;o__Nitriliruptorales;f__Nitriliruptoraceae;g__	0	0	0.000186951	0	0	0	0	0	0	0	0	0	0	0	0
k__Bacteria;p__Actinobacteria;c__Thermoleophilia;o__;f__;g__	0	0.000156756	3.73902e-05	4.43164e-05	6.27431e-05	8.28089e-05	0	0	0	0	0	0	7.50807e-05	0	0
k__Bacteria;p__Actinobacteria;c__Thermoleophilia;o__Gaiellales;f__;g__	0	5.22521e-05	0.000186951	0.000265899	6.27431e-05	0	0	3.75235e-05	0	0	3.92542e-05	0	3.75404e-05	0	0
k__Bacteria;p__Actinobacteria;c__Thermoleophilia;o__Gaiellales;f__Gaiellaceae;g__	0	0	0	0	0	0	0	0	0	0	0	0	0	0.000123426	0
k__Bacteria;p__Actinobacteria;c__Thermoleophilia;o__Solirubrobacterales;Other;Other	0	0.000104504	0	0	0	0	0.000227676	0	0	0	0	0	0	0	0
k__Bacteria;p__Actinobacteria;c__Thermoleophilia;o__Solirubrobacterales;f__;g__	0	0.000470269	0.000859974	0.000531797	0.000690174	0	0.000409817	0	0	0.000152788	0	4.10122e-05	7.50807e-05	0.000534847	0
k__Bacteria;p__Actinobacteria;c__Thermoleophilia;o__Solirubrobacterales;f__Conexibacteraceae;Other	0	5.22521e-05	0	0	0	0.000165618	0	0	0	0	0	0	0	0	0
k__Bacteria;p__Actinobacteria;c__Thermoleophilia;o__Solirubrobacterales;f__Conexibacteraceae;g__	0	0.00026126	0	8.86328e-05	0	0	0	0	0	0	0	0	0	0	0
k__Bacteria;p__Actinobacteria;c__Thermoleophilia;o__Solirubrobacterales;f__Patulibacteraceae;g__	0	5.22521e-05	3.73902e-05	0	0	0	0.000182141	0	0	0	3.92542e-05	0	7.50807e-05	0	0
k__Bacteria;p__Actinobacteria;c__Thermoleophilia;o__Solirubrobacterales;f__Patulibacteraceae;g__Patulibacter	0	0.000209008	0	0	0	0	0	0	0	0	0	0	0	0	0
k__Bacteria;p__Armatimonadetes;c__Armatimonadia;o__Armatimonadales;f__Armatimonadaceae;g__	0	0	0	0	0	0	0	0.00011257	0	0	0	0	0	0	0
k__Bacteria;p__Armatimonadetes;c__[Fimbriimonadia];o__[Fimbriimonadales];f__;g__	0.000243427	0	0	0	0	0	0	0	0	0	3.92542e-05	0	0	0	0
k__Bacteria;p__BHI80-139;c__;o__;f__;g__	0	0	0	0	0	8.28089e-05	0	0	0	0	0	0	0.000262782	0	0
k__Bacteria;p__Bacteroidetes;Other;Other;Other;Other	0.000730282	0.00438917	0.0011217	0.00163971	0.00200778	0.00198741	0.00122945	0.00195122	0.00080141	0.00122231	0.00121688	0.00123037	0.00281553	0.000370279	0.000971745
k__Bacteria;p__Bacteroidetes;c__At12OctB3;o__;f__;g__	0	0	0.000186951	0	0	0	0	0.00011257	0	0	0	0	0	0	0
k__Bacteria;p__Bacteroidetes;c__BME43;o__;f__;g__	0	0.000313512	0	0	0	0	0	7.50469e-05	0	0	0	8.20244e-05	3.75404e-05	0.000246853	0
k__Bacteria;p__Bacteroidetes;c__Bacteroidia;o__Bacteroidales;Other;Other	0	0.000104504	7.47803e-05	0	0	0	0.000273212	7.50469e-05	0	0.000152788	7.85083e-05	8.20244e-05	0.000112621	0	7.47496e-05
k__Bacteria;p__Bacteroidetes;c__Bacteroidia;o__Bacteroidales;f__;g__	0	0.000209008	0.000486072	0.000398848	0.000690174	0.000828089	0.000136606	0.000375235	0.000641128	0.000458365	0.000274779	0.000328097	0.00146407	0.000493705	0.000635372
k__Bacteria;p__Bacteroidetes;c__Bacteroidia;o__Bacteroidales;f__BA008;g__	0	0	3.73902e-05	0	0	0	0	7.50469e-05	0	0	0	0	7.50807e-05	0	0
k__Bacteria;p__Bacteroidetes;c__Bacteroidia;o__Bacteroidales;f__Bacteroidaceae;g__Bacteroides	0	0.000888285	0.000785193	0.000664746	6.27431e-05	0.000496853	0.000227676	0.000337711	0.000641128	0.000305577	0.000117763	0.00036911	0.000375404	0.000411421	0.000710121
k__Bacteria;p__Bacteroidetes;c__Bacteroidia;o__Bacteroidales;f__Marinilabiaceae;g__	0	0	0	0	0	0	0	0.000375235	0	0	0	0	0	0	0
k__Bacteria;p__Bacteroidetes;c__Bacteroidia;o__Bacteroidales;f__Porphyromonadaceae;g__	0	0.000156756	7.47803e-05	0	0	0.000165618	0	0.000187617	0	0	3.92542e-05	0	0.000187702	0	7.47496e-05
k__Bacteria;p__Bacteroidetes;c__Bacteroidia;o__Bacteroidales;f__Porphyromonadaceae;g__Paludibacter	0	5.22521e-05	0.00011217	0.000132949	6.27431e-05	0.000165618	0.000227676	0.00011257	0	0.000152788	0	4.10122e-05	0.000187702	0	0
k__Bacteria;p__Bacteroidetes;c__Bacteroidia;o__Bacteroidales;f__Porphyromonadaceae;g__Parabacteroides	0	5.22521e-05	0	0	0	0	0	0	0	0	7.85083e-05	0	0	0.000205711	0
k__Bacteria;p__Bacteroidetes;c__Bacteroidia;o__Bacteroidales;f__Prevotellaceae;g__Prevotella	0	0	0.000224341	4.43164e-05	0.000125486	0	0.000182141	0	0.000160282	0	0	0.000205061	3.75404e-05	0.000164568	3.73748e-05
k__Bacteria;p__Bacteroidetes;c__Bacteroidia;o__Bacteroidales;f__Rikenellaceae;g__	0	0	7.47803e-05	0	0	8.28089e-05	0	7.50469e-05	0	0	7.85083e-05	4.10122e-05	3.75404e-05	0	0.000149499
k__Bacteria;p__Bacteroidetes;c__Bacteroidia;o__Bacteroidales;f__SB-1;g__	0.00121714	0.000888285	0.000336511	0.000531797	0.00112938	0.00107652	4.55353e-05	0.000487805	0.000320564	0.000305577	0.000392542	0.000451134	0.000638186	0.000699416	0.000635372
k__Bacteria;p__Bacteroidetes;c__Bacteroidia;o__Bacteroidales;f__VC21_Bac22;g__	0	0.000574773	0	0.000221582	0	8.28089e-05	0.000546423	0.000187617	0.000320564	0.000305577	0	4.10122e-05	0.000375404	0.000205711	0.000186874
k__Bacteria;p__Bacteroidetes;c__Bacteroidia;o__Bacteroidales;f__[Odoribacteraceae];g__Odoribacter	0	0	0.000149561	0	0	0	4.55353e-05	0	0	0	3.92542e-05	0	0	0.000205711	0
k__Bacteria;p__Bacteroidetes;c__Bacteroidia;o__Bacteroidales;f__[Paraprevotellaceae];g__	0	0	0	0	0	0	0	0	0	0	7.85083e-05	0	0	0	0
k__Bacteria;p__Bacteroidetes;c__Bacteroidia;o__Bacteroidales;f__[Paraprevotellaceae];g__[Prevotella]	0	0.000104504	0	0	0	0	0	0	0	0	0	0	0	0	0
k__Bacteria;p__Bacteroidetes;c__Bacteroidia;o__Bacteroidales;f__p-2534-18B5;g__	0	0	0	8.86328e-05	0	0	0	0	0	0	0	0	7.50807e-05	0	0
k__Bacteria;p__Bacteroidetes;c__Cytophagia;o__Cytophagales;Other;Other	0.000730282	0.000156756	0	0	0.000125486	0	0.000136606	0	0	0.000305577	3.92542e-05	4.10122e-05	0.000300323	0	0.000336373
k__Bacteria;p__Bacteroidetes;c__Cytophagia;o__Cytophagales;f__Cyclobacteriaceae;g__	0.000486855	0.000104504	0.000149561	0.000487481	0.000125486	0.000331236	0	0.000375235	0	0	0.000157017	4.10122e-05	0	0.000123426	0
k__Bacteria;p__Bacteroidetes;c__Cytophagia;o__Cytophagales;f__Cytophagaceae;g__	0	0.000104504	0	0	0	0	0	0	0	0	0.000117763	0	0.000112621	0	0
k__Bacteria;p__Bacteroidetes;c__Cytophagia;o__Cytophagales;f__Cytophagaceae;g__Dyadobacter	0	0	0	0	0	8.28089e-05	0	0	0	0	0	0	0	8.22842e-05	0
k__Bacteria;p__Bacteroidetes;c__Cytophagia;o__Cytophagales;f__Cytophagaceae;g__Hymenobacter	0	0	0.000897364	0	0	0	0	7.50469e-05	0	0	0	0	0	0	0
k__Bacteria;p__Bacteroidetes;c__Cytophagia;o__Cytophagales;f__Cytophagaceae;g__Leadbetterella	0.000486855	0.000209008	0.000186951	0.000354531	0.000188229	0.000248427	0.000591958	0.000450281	0.000320564	0.000458365	0.000274779	0.000164049	0.000150161	0.000246853	0.000747496
k__Bacteria;p__Bacteroidetes;c__Cytophagia;o__Cytophagales;f__Cytophagaceae;g__Spirosoma	0	0	0.000186951	0	0	0	0	0	0	0	0	0	0	0	0
k__Bacteria;p__Bacteroidetes;c__Cytophagia;o__Cytophagales;f__Flammeovirgaceae;Other	0	5.22521e-05	0	0.000132949	0.000125486	0	4.55353e-05	0.000150094	0.000160282	0.000305577	7.85083e-05	0.000123037	0.000262782	0	0
k__Bacteria;p__Bacteroidetes;c__Cytophagia;o__Cytophagales;f__Flammeovirgaceae;g__	0.00340798	0.00360539	0.000785193	0.0024374	0.00370184	0.00240146	0.000546423	0.00221388	0.00240423	0.0013751	0.00149166	0.00213263	0.00210226	0.00131655	0.00317686
k__Bacteria;p__Bacteroidetes;c__Cytophagia;o__Cytophagales;f__Flammeovirgaceae;g__Flexibacter	0.000243427	0	0	0	0	0	0	0	0	0	0	0	0	0.000946268	0
k__Bacteria;p__Bacteroidetes;c__Cytophagia;o__Cytophagales;f__Flammeovirgaceae;g__Fulvivirga	0	0.000104504	0	0	0	0	0	7.50469e-05	0	0	0	0	0	0.000164568	0
k__Bacteria;p__Bacteroidetes;c__Cytophagia;o__Cytophagales;f__Flammeovirgaceae;g__JTB248	0	5.22521e-05	0.000224341	0	0	0	0	0.000150094	0.000160282	0	0	0	0.000112621	0	0
k__Bacteria;p__Bacteroidetes;c__Cytophagia;o__Cytophagales;f__Flammeovirgaceae;g__Reichenbachiella	0.000243427	0.00026126	3.73902e-05	0	0	0.000165618	0	0.00011257	0.000320564	0.000152788	3.92542e-05	0.000492146	0.000225242	0.000822842	0
k__Bacteria;p__Bacteroidetes;c__Cytophagia;o__Cytophagales;f__Flammeovirgaceae;g__Roseivirga	0.000486855	0.00182882	3.73902e-05	0.000443164	0.000250973	0.000331236	0.000409817	0.00097561	0.000320564	0	0.00047105	0.000984292	0.00123883	0.000493705	0.000224249
k__Bacteria;p__Bacteroidetes;c__Cytophagia;o__Cytophagales;f__[Amoebophilaceae];Other	0	0.000940537	0	0	0	0	0	0	0	0	0	0	0	0	0
k__Bacteria;p__Bacteroidetes;c__Cytophagia;o__Cytophagales;f__[Amoebophilaceae];g__	0	0	0	0	0	0	9.10705e-05	0	0	0	0	0	0	0	0
k__Bacteria;p__Bacteroidetes;c__Cytophagia;o__Cytophagales;f__[Amoebophilaceae];g__SC3-56	0	0	0	0	0	0	0	0	0	0	0	0	0.000300323	0	0
k__Bacteria;p__Bacteroidetes;c__Flavobacteriia;o__Flavobacteriales;Other;Other	0.00097371	0.00360539	0.000673023	0.000753379	0.00207052	0.000993707	0.000136606	0.00236398	0.00224395	0.00229183	0.00160942	0.00442932	0.00240258	0.00102855	0.000784871
k__Bacteria;p__Bacteroidetes;c__Flavobacteriia;o__Flavobacteriales;f__;g__	0.00608569	0.00564322	0.00157039	0.000797696	0.00294893	0.00248427	0.00122945	0.00727955	0.00464818	0.00351413	0.00192345	0.00422425	0.00334109	0.00287995	0.000485872
k__Bacteria;p__Bacteroidetes;c__Flavobacteriia;o__Flavobacteriales;f__Cryomorphaceae;Other	0.000243427	0.000156756	0.000373902	8.86328e-05	6.27431e-05	0	9.10705e-05	3.75235e-05	0.000160282	0	3.92542e-05	0.00036911	0.000225242	0	3.73748e-05
k__Bacteria;p__Bacteroidetes;c__Flavobacteriia;o__Flavobacteriales;f__Cryomorphaceae;g__	0.00438169	0.00830808	0.0133483	0.00372258	0.00395282	0.00554819	0.00396157	0.00506567	0.00673185	0.00611154	0.0107556	0.020301	0.00499287	0.00164568	0.00257886
k__Bacteria;p__Bacteroidetes;c__Flavobacteriia;o__Flavobacteriales;f__Cryomorphaceae;g__Crocinitomix	0.00121714	0.00135855	0.000822584	0.000531797	0.000439202	0.00157337	0.000637494	0.00206379	0.00208367	0.00183346	0.000549558	0.00180454	0.0017644	0.000617132	0.000224249
k__Bacteria;p__Bacteroidetes;c__Flavobacteriia;o__Flavobacteriales;f__Cryomorphaceae;g__Cryomorpha	0.000243427	0	0.00011217	0.000265899	0	0	0	0	0	0	7.85083e-05	4.10122e-05	0.000112621	0	0
k__Bacteria;p__Bacteroidetes;c__Flavobacteriia;o__Flavobacteriales;f__Cryomorphaceae;g__Fluviicola	0.00876339	0.00809907	0.00272948	0.0024374	0.0031999	0.00322955	0.00359729	0.00559099	0.00384677	0.00351413	0.00192345	0.00315794	0.00551843	0.00246853	0.00325161
k__Bacteria;p__Bacteroidetes;c__Flavobacteriia;o__Flavobacteriales;f__Cryomorphaceae;g__Owenweeksia	0	0	0.000373902	8.86328e-05	0.000125486	8.28089e-05	0	0	0.000160282	0	7.85083e-05	0	0	0.000493705	0
k__Bacteria;p__Bacteroidetes;c__Flavobacteriia;o__Flavobacteriales;f__Flavobacteriaceae;Other	0.0435735	0.0640088	0.114414	0.0557057	0.0454888	0.0464558	0.021265	0.0503189	0.0442379	0.0440031	0.0937782	0.077513	0.093513	0.0727392	0.0699656
k__Bacteria;p__Bacteroidetes;c__Flavobacteriia;o__Flavobacteriales;f__Flavobacteriaceae;g__	0.00730282	0.0102937	0.010544	0.00788832	0.0146191	0.00993707	0.00341515	0.0100563	0.0104183	0.010848	0.0123651	0.0344912	0.0188077	0.0202831	0.00811033
k__Bacteria;p__Bacteroidetes;c__Flavobacteriia;o__Flavobacteriales;f__Flavobacteriaceae;g__Aquimarina	0.000243427	0.000888285	0.000859974	8.86328e-05	6.27431e-05	0.000414044	9.10705e-05	0.000637899	0.000961693	0.0013751	7.85083e-05	4.10122e-05	0.0476763	0.000164568	0
k__Bacteria;p__Bacteroidetes;c__Flavobacteriia;o__Flavobacteriales;f__Flavobacteriaceae;g__Arenibacter	0	0	0	0	0	8.28089e-05	0	0	0	0.000152788	0	0	0	0	0
k__Bacteria;p__Bacteroidetes;c__Flavobacteriia;o__Flavobacteriales;f__Flavobacteriaceae;g__Flavobacterium	0.00146056	0.00125405	0.0011591	0.00150676	0.00100389	0.00149056	0.00132052	0.0011257	0.00256451	0.00213904	0.0009421	0.00164049	0.00146407	0.00106969	0.00100912
k__Bacteria;p__Bacteroidetes;c__Flavobacteriia;o__Flavobacteriales;f__Flavobacteriaceae;g__Gillisia	0	0	0	0	0	0	0	0	0	0	0	0	0	0	0.000112124
k__Bacteria;p__Bacteroidetes;c__Flavobacteriia;o__Flavobacteriales;f__Flavobacteriaceae;g__Hyunsoonleella	0	0.000104504	0	0.000177266	0.000188229	0	0	0	0.000641128	0	0.000196271	0.000123037	0	0	0
k__Bacteria;p__Bacteroidetes;c__Flavobacteriia;o__Flavobacteriales;f__Flavobacteriaceae;g__Kordia	0.000486855	0.000156756	0.000261731	0.000221582	0.000125486	0.000331236	0.00163927	0.000600375	0.00080141	0.000458365	7.85083e-05	4.10122e-05	0	0	0
k__Bacteria;p__Bacteroidetes;c__Flavobacteriia;o__Flavobacteriales;f__Flavobacteriaceae;g__Krokinobacter	0	0	0	0	0	0	9.10705e-05	0	0	0.000152788	0.000157017	0	0	0	0
k__Bacteria;p__Bacteroidetes;c__Flavobacteriia;o__Flavobacteriales;f__Flavobacteriaceae;g__Lutimonas	0.0109542	0.00778556	0.0101701	0.0163528	0.015623	0.0100199	0.0047812	0.00810507	0.00977721	0.00825057	0.0135819	0.00533158	0.0141152	0.0163334	0.015062
k__Bacteria;p__Bacteroidetes;c__Flavobacteriia;o__Flavobacteriales;f__Flavobacteriaceae;g__Maribacter	0.00097371	0.00177657	0.000972144	0.00177266	0.00112938	0.00157337	0.000910705	0.00150094	0.00160282	0.00198625	0.00549558	0.00147644	0.00780839	0.00139883	0.00224249
k__Bacteria;p__Bacteroidetes;c__Flavobacteriia;o__Flavobacteriales;f__Flavobacteriaceae;g__Muricola	0.00559883	0.00235134	0.00123388	0.00332373	0.00426653	0.00331236	0.00127499	0.00180113	0.00304536	0.00305577	0.00227674	0.0013534	0.00352879	0.00374393	0.00242936
k__Bacteria;p__Bacteroidetes;c__Flavobacteriia;o__Flavobacteriales;f__Flavobacteriaceae;g__Oceanistipes	0.000243427	0.000418017	0.000186951	0.000487481	0.000564688	0.000331236	0	0.000863039	0.000160282	0.000458365	0.00105986	0.000328097	0.000600646	0.00325023	0.000710121
k__Bacteria;p__Bacteroidetes;c__Flavobacteriia;o__Flavobacteriales;f__Flavobacteriaceae;g__Persicivirga	0	0	7.47803e-05	0	0	8.28089e-05	0.000182141	0	0	0	3.92542e-05	8.20244e-05	0.000112621	0.000287995	7.47496e-05
k__Bacteria;p__Bacteroidetes;c__Flavobacteriia;o__Flavobacteriales;f__Flavobacteriaceae;g__Polaribacter	0.00097371	0.00104504	0.00160778	0.000842012	0.00138035	0.0018218	0.000273212	0.00292683	0.0017631	0.00213904	0.000745829	0.00164049	0.00120129	0.000493705	0.000448498
k__Bacteria;p__Bacteroidetes;c__Flavobacteriia;o__Flavobacteriales;f__Flavobacteriaceae;g__Pseudozobellia	0	0	0	0	0.000188229	0	0	0	0	0	7.85083e-05	0	0.000112621	0	0
k__Bacteria;p__Bacteroidetes;c__Flavobacteriia;o__Flavobacteriales;f__Flavobacteriaceae;g__Psychroserpens	0.0097371	0.00992789	0.0110301	0.011478	0.0129251	0.0128354	0.0047812	0.00964353	0.00849495	0.00947288	0.0261825	0.0180454	0.0257527	0.0258784	0.0155853
k__Bacteria;p__Bacteroidetes;c__Flavobacteriia;o__Flavobacteriales;f__Flavobacteriaceae;g__Robiginitalea	0.0026777	0.000992789	0.00164517	0.00199424	0.00351362	0.00240146	0.00100178	0.00142589	0.00128226	0.00152788	0.00160942	0.00184555	0.00277799	0.000863984	0.00175662
k__Bacteria;p__Bacteroidetes;c__Flavobacteriia;o__Flavobacteriales;f__Flavobacteriaceae;g__Sediminicola	0	0.00104504	0.000486072	0.000132949	0.000376459	0.000165618	0.000500888	0.000150094	0.000320564	0.000152788	3.92542e-05	0.000164049	3.75404e-05	0	7.47496e-05
k__Bacteria;p__Bacteroidetes;c__Flavobacteriia;o__Flavobacteriales;f__Flavobacteriaceae;g__Tenacibaculum	0.00146056	0.00245585	0.00482333	0.00265899	0.0027607	0.00231865	0.00218569	0.00348968	0.00192339	0.00229183	0.00345437	0.00779231	0.0247766	0.00580104	0.00112124
k__Bacteria;p__Bacteroidetes;c__Flavobacteriia;o__Flavobacteriales;f__Flavobacteriaceae;g__Ulvibacter	0.00389484	0.000940537	0.00134605	0.00208287	0.000815661	0.00107652	0.000318747	0.00135084	0.00208367	0.00229183	0.00164868	0.00237871	0.00277799	0.00255081	0.00250411
k__Bacteria;p__Bacteroidetes;c__Flavobacteriia;o__Flavobacteriales;f__Flavobacteriaceae;g__Winogradskyella	0.0026777	0.000836033	0.00272948	0.00522934	0.00313716	0.0019046	0.00382496	0.000787992	0.00112197	0.00122231	0.000745829	0.000820244	0.00146407	0.00111084	0.000822245
k__Bacteria;p__Bacteroidetes;c__Flavobacteriia;o__Flavobacteriales;f__NS9;g__	0	0	0	0	0	0	0	0	0	0	0	4.10122e-05	0.000187702	0	0
k__Bacteria;p__Bacteroidetes;c__Flavobacteriia;o__Flavobacteriales;f__[Weeksellaceae];Other	0.000243427	0.000156756	0.00011217	0	0	0	0	0	0	0	0	4.10122e-05	0.000375404	0	0.000448498
k__Bacteria;p__Bacteroidetes;c__Flavobacteriia;o__Flavobacteriales;f__[Weeksellaceae];g__Chryseobacterium	0.000243427	0.000156756	0.000261731	4.43164e-05	0	0.000248427	0	0.00011257	0	0	0.000196271	8.20244e-05	0.000337863	0.00168683	0.000560622
k__Bacteria;p__Bacteroidetes;c__Flavobacteriia;o__Flavobacteriales;f__[Weeksellaceae];g__Cloacibacterium	0.000243427	0.000470269	0.000261731	0.000398848	6.27431e-05	0.000165618	0.000728564	3.75235e-05	0	0.000305577	3.92542e-05	0.000205061	0.000375404	0.000123426	0.000485872
k__Bacteria;p__Bacteroidetes;c__Flavobacteriia;o__Flavobacteriales;f__[Weeksellaceae];g__Wautersiella	0	0	0	0	0	0.000165618	0	0	0	0	3.92542e-05	0	0	0.000699416	0
k__Bacteria;p__Bacteroidetes;c__Sphingobacteriia;o__Sphingobacteriales;f__;g__	0	0.000418017	0.000186951	0.000221582	0.000188229	0.000165618	0.000227676	0.000187617	0.000160282	0.000305577	0	0.000164049	0.000225242	0	0.000149499
k__Bacteria;p__Bacteroidetes;c__Sphingobacteriia;o__Sphingobacteriales;f__NS11-12;g__	0.00292113	0.00224684	0.000523462	0.00172834	0.00150584	0.0018218	0.00100178	0.00202627	0.00256451	0.00366692	0.00204122	0.00155846	0.00367895	0.00139883	0.00142024
k__Bacteria;p__Bacteroidetes;c__Sphingobacteriia;o__Sphingobacteriales;f__Sphingobacteriaceae;g__	0	0	0	0	0	0	0	3.75235e-05	0.000160282	0	3.92542e-05	4.10122e-05	0	0	0
k__Bacteria;p__Bacteroidetes;c__Sphingobacteriia;o__Sphingobacteriales;f__Sphingobacteriaceae;g__Pedobacter	0.000486855	0	0.00011217	0	0.000250973	0.000248427	0	0.00011257	0.000160282	0	3.92542e-05	4.10122e-05	0.000112621	0.000205711	3.73748e-05
k__Bacteria;p__Bacteroidetes;c__Sphingobacteriia;o__Sphingobacteriales;f__Sphingobacteriaceae;g__Sphingobacterium	0	0	0	0	0	0	0	0	0	0	0.000274779	0	0	0	0
k__Bacteria;p__Bacteroidetes;c__[Rhodothermi];o__[Rhodothermales];f__Rhodothermaceae;Other	0	0	0.00011217	4.43164e-05	0	0	4.55353e-05	0	0	0	0	4.10122e-05	0	0	0
k__Bacteria;p__Bacteroidetes;c__[Rhodothermi];o__[Rhodothermales];f__Rhodothermaceae;g__	0.000730282	0.00235134	0.000186951	0.000531797	0.000941147	0.000828089	0.000455353	0.00101313	0.000480846	0.0013751	0.00047105	0.000861256	0.00172686	0.00181025	0.000635372
k__Bacteria;p__Bacteroidetes;c__[Rhodothermi];o__[Rhodothermales];f__Rhodothermaceae;g__Rubricoccus	0	5.22521e-05	0	0.000265899	0	0	0	0.000187617	0	0.000458365	0.000157017	4.10122e-05	0.000112621	0	7.47496e-05
k__Bacteria;p__Bacteroidetes;c__[Rhodothermi];o__[Rhodothermales];f__[Balneolaceae];g__	0	0	0	0	0	0	0	0	0	0	0	0	0	0	0.000112124
k__Bacteria;p__Bacteroidetes;c__[Rhodothermi];o__[Rhodothermales];f__[Balneolaceae];g__Balneola	0	5.22521e-05	0	0	6.27431e-05	0.000165618	0	0	0.000160282	0.000152788	0	0.000164049	0.000150161	0	0
k__Bacteria;p__Bacteroidetes;c__[Saprospirae];o__[Saprospirales];Other;Other	0	0.000209008	0	0	0	0	0	3.75235e-05	0	0	0	0	0	0	0
k__Bacteria;p__Bacteroidetes;c__[Saprospirae];o__[Saprospirales];f__;g__	0.000243427	0.00026126	0	0.000398848	0.000188229	8.28089e-05	0	0.000225141	0	0.000305577	3.92542e-05	0.000164049	0.000150161	0.000205711	0.000149499
k__Bacteria;p__Bacteroidetes;c__[Saprospirae];o__[Saprospirales];f__Chitinophagaceae;Other	0	0	0	8.86328e-05	0	0	0	0.000225141	0	0	3.92542e-05	4.10122e-05	0	0	3.73748e-05
k__Bacteria;p__Bacteroidetes;c__[Saprospirae];o__[Saprospirales];f__Chitinophagaceae;g__	0	5.22521e-05	0	0.000177266	0	0	0.000227676	0.00011257	0	0	0	0.000123037	3.75404e-05	0	0.000448498
k__Bacteria;p__Bacteroidetes;c__[Saprospirae];o__[Saprospirales];f__Chitinophagaceae;g__Niabella	0	5.22521e-05	0	0	0.000188229	0	4.55353e-05	3.75235e-05	0	0	7.85083e-05	0.000123037	0	0	0
k__Bacteria;p__Bacteroidetes;c__[Saprospirae];o__[Saprospirales];f__Chitinophagaceae;g__Sediminibacterium	0	5.22521e-05	0	0	0	0	0	0	0	0	0	0	0	0	0.000149499
k__Bacteria;p__Bacteroidetes;c__[Saprospirae];o__[Saprospirales];f__Saprospiraceae;Other	0.000486855	0.000574773	0.000560852	0.000354531	0.000815661	0.000331236	0.000273212	0.000562852	0.000320564	0.000152788	0.000549558	0.000451134	0.000900969	0.000740558	0.000597997
k__Bacteria;p__Bacteroidetes;c__[Saprospirae];o__[Saprospirales];f__Saprospiraceae;g__	0.0070594	0.0110774	0.00448682	0.00469754	0.00652529	0.00364359	0.00446246	0.00341463	0.00480846	0.00366692	0.00408243	0.00410122	0.00807118	0.00399078	0.00713859
k__Bacteria;p__Bacteroidetes;c__[Saprospirae];o__[Saprospirales];f__Saprospiraceae;g__Lewinella	0	0.000313512	0	0	0.000188229	0.000165618	0	0.000262664	0	0	3.92542e-05	0.000123037	0.000262782	0.000205711	3.73748e-05
k__Bacteria;p__Bacteroidetes;c__[Saprospirae];o__[Saprospirales];f__Saprospiraceae;g__Portibacter	0	5.22521e-05	0	4.43164e-05	6.27431e-05	8.28089e-05	0	7.50469e-05	0	0	0	8.20244e-05	3.75404e-05	4.11421e-05	0
k__Bacteria;p__Bacteroidetes;c__[Saprospirae];o__[Saprospirales];f__Saprospiraceae;g__Saprospira	0	0.000104504	0	0	0.000125486	0.00074528	0	0.00011257	0	0	0	0.000164049	0.000225242	0.000164568	0
k__Bacteria;p__Caldithrix;c__Caldithrixae;o__Caldithrixales;f__;g__	0	0	0.00011217	0	0	0	0	0	0	0	0	0	0	0	0
k__Bacteria;p__Chlamydiae;c__Chlamydiia;o__Chlamydiales;Other;Other	0	0	0.000560852	8.86328e-05	0	0	0	0	0	0	3.92542e-05	4.10122e-05	0.000150161	0.000740558	0.000373748
k__Bacteria;p__Chlamydiae;c__Chlamydiia;o__Chlamydiales;f__;g__	0	0	0	8.86328e-05	0	0	0	0	0	0	0	0	0	0	3.73748e-05
k__Bacteria;p__Chlamydiae;c__Chlamydiia;o__Chlamydiales;f__Chlamydiaceae;Other	0	0	0	0	0	0	9.10705e-05	0	0	0	0	0	0	0	0
k__Bacteria;p__Chlamydiae;c__Chlamydiia;o__Chlamydiales;f__Parachlamydiaceae;Other	0	0	0	0.000132949	6.27431e-05	0	0	0	0	0	0.000117763	0	0	0.000205711	0
k__Bacteria;p__Chlamydiae;c__Chlamydiia;o__Chlamydiales;f__Parachlamydiaceae;g__	0	0	0	0	0	0	0	0	0	0	0	0	0	8.22842e-05	0
k__Bacteria;p__Chlamydiae;c__Chlamydiia;o__Chlamydiales;f__Rhabdochlamydiaceae;g__Candidatus Rhabdochlamydia	0	0	0	0	0	0	9.10705e-05	3.75235e-05	0	0	3.92542e-05	0	0.000112621	0.000164568	0.000261624
k__Bacteria;p__Chlamydiae;c__Chlamydiia;o__Chlamydiales;f__Simkaniaceae;g__	0	0	0	0	0	0	0	0	0	0	0.000314033	0	0	0	3.73748e-05
k__Bacteria;p__Chlorobi;c__;o__;f__;g__	0	0	0	0	0	0	0	0	0	0	0.000117763	0	0	0	0
k__Bacteria;p__Chlorobi;c__BSV26;o__A89;f__;g__	0	0	0	0	0	0	0	7.50469e-05	0	0	0.000117763	0	7.50807e-05	0	0
k__Bacteria;p__Chlorobi;c__BSV26;o__PK329;f__;g__	0	0	0.00011217	8.86328e-05	0	0	0	0	0	0	0	0	0	0	0
k__Bacteria;p__Chlorobi;c__Ignavibacteria;o__Ignavibacteriales;f__Ignavibacteriaceae;g__	0	0	3.73902e-05	0.000132949	6.27431e-05	0.000331236	0	0.000225141	0	0	3.92542e-05	0.000123037	0.000225242	0	0.000149499
k__Bacteria;p__Chlorobi;c__Ignavibacteria;o__Ignavibacteriales;f__Ignavibacteriaceae;g__Ignavibacterium	0	0	0	8.86328e-05	0.000188229	0	0	0	0	0	0	0	7.50807e-05	0	0
k__Bacteria;p__Chlorobi;c__Ignavibacteria;o__Ignavibacteriales;f__lheB3-7;g__	0.000243427	0	3.73902e-05	8.86328e-05	6.27431e-05	0	0	0	0	0.000611154	3.92542e-05	4.10122e-05	0.000150161	0.000246853	3.73748e-05
k__Bacteria;p__Chlorobi;c__OPB56;o__;f__;g__	0	0.000104504	0.000224341	0.000177266	0.000564688	0.000165618	4.55353e-05	0.000262664	0.000160282	0	0.000274779	0.000123037	0.000112621	0.000411421	0.000112124
k__Bacteria;p__Chlorobi;c__SJA-28;o__;f__;g__	0	0	0	0	0	0	9.10705e-05	0	0	0	0	0	0	0	0
k__Bacteria;p__Chloroflexi;c__Anaerolineae;o__;f__;g__	0	0	0	0	0	8.28089e-05	0	0	0.000160282	0	0	0	0.000187702	8.22842e-05	0
k__Bacteria;p__Chloroflexi;c__Anaerolineae;o__A31;f__S47;g__	0	0	0	8.86328e-05	0	0	0	0	0	0	0	0	0.000150161	0	0
k__Bacteria;p__Chloroflexi;c__Anaerolineae;o__Anaerolineales;f__Anaerolinaceae;g__C1_B004	0	0	0	0	0	0	0	0	0	0.000152788	3.92542e-05	0	0.000337863	0	3.73748e-05
k__Bacteria;p__Chloroflexi;c__Anaerolineae;o__Anaerolineales;f__Anaerolinaceae;g__T78	0	0	0	0	0	0	0	0	0	0	0	0	0	0.000123426	0
k__Bacteria;p__Chloroflexi;c__Anaerolineae;o__Caldilineales;f__Caldilineaceae;g__	0	0.000313512	0.00011217	0.000443164	0.000376459	0	4.55353e-05	7.50469e-05	0.000160282	0	3.92542e-05	4.10122e-05	7.50807e-05	0.000205711	3.73748e-05
k__Bacteria;p__Chloroflexi;c__Anaerolineae;o__GCA004;f__;g__	0	0	0	0.000132949	0.000188229	0	9.10705e-05	0	0.000160282	0	0	0	7.50807e-05	0	0.000112124
k__Bacteria;p__Chloroflexi;c__Anaerolineae;o__SBR1031;f__A4b;g__	0	0	0	0	0	0	0	0	0	0	0	0	0	0	7.47496e-05
k__Bacteria;p__Chloroflexi;c__Anaerolineae;o__SHA-20;f__;g__	0	0	0.000149561	0.000177266	0.000188229	8.28089e-05	0	0	0	0	0	0	0	0	0
k__Bacteria;p__Chloroflexi;c__Dehalococcoidetes;o__Dehalococcoidales;f__Dehalococcoidaceae;g__	0	0	0	8.86328e-05	0	0	0	0	0.000160282	0	0	0	0	0	7.47496e-05
k__Bacteria;p__Chloroflexi;c__Dehalococcoidetes;o__FS117-23B-02;f__;g__	0	0.000104504	0	0	0	0	0	0	0	0	0	0	0	0	0
k__Bacteria;p__Chloroflexi;c__Dehalococcoidetes;o__GIF9;f__;g__	0	0	0	0	0.000125486	0	0	7.50469e-05	0.000160282	0	0	0	0	0	0
k__Bacteria;p__Chloroflexi;c__Ellin6529;o__;f__;g__	0.00097371	0.00026126	0.000261731	0.00124086	0.00138035	0	0.00104731	7.50469e-05	0.000160282	0.000152788	3.92542e-05	0	0.000150161	0.000411421	3.73748e-05
k__Bacteria;p__Chloroflexi;c__Ktedonobacteria;o__Thermogemmatisporales;f__Thermogemmatisporaceae;g__	0	0	7.47803e-05	0	0	0	0	0	0	0	7.85083e-05	0	0	0	0
k__Bacteria;p__Chloroflexi;c__S085;o__;f__;g__	0	0	0.00011217	0	0.000125486	0	0	0	0	0	0	8.20244e-05	0	0	0
k__Bacteria;p__Chloroflexi;c__SAR202;o__;f__;g__	0	5.22521e-05	0.000149561	0	0.000188229	0	0.000273212	0	0	0	0	0	0	0	0
k__Bacteria;p__Chloroflexi;c__TK17;o__;f__;g__	0	0.000104504	0	0	0.000125486	0	0	0	0	0	0	0	0.000187702	0	0
k__Bacteria;p__Chloroflexi;c__Thermomicrobia;Other;Other;Other	0	0	0	0	0	0	0	0.00011257	0	0	0	0	0	0	0
k__Bacteria;p__Chloroflexi;c__Thermomicrobia;o__JG30-KF-CM45;f__;g__	0	0	7.47803e-05	0	6.27431e-05	0	4.55353e-05	0	0	0	0	0	0	0	0
k__Bacteria;p__Cyanobacteria;Other;Other;Other;Other	0	0	0	8.86328e-05	0	0	0	0	0	0	0	0	0	0	0
k__Bacteria;p__Cyanobacteria;c__4C0d-2;o__SM1D11;f__;g__	0	0	0	0	0	0	0	0	0	0	0	0	0.000225242	0	0
k__Bacteria;p__Cyanobacteria;c__4C0d-2;o__YS2;f__;g__	0	0	0	8.86328e-05	0	0	0	0	0	0	0	0	0	0.000287995	0.000336373
k__Bacteria;p__Cyanobacteria;c__Nostocophycideae;o__Nostocales;f__Nostocaceae;Other	0	0	0	0	0	0	0	0	0	0	0	0	0	0	0.000112124
k__Bacteria;p__Cyanobacteria;c__Oscillatoriophycideae;Other;Other;Other	0	0	0	0	0	0	9.10705e-05	0	0	0	0	0	0	0	0
k__Bacteria;p__Cyanobacteria;c__Oscillatoriophycideae;o__Chroococcales;f__Xenococcaceae;Other	0	0	7.47803e-05	0.000132949	0	0.000165618	0	0	0	0	3.92542e-05	4.10122e-05	0.000187702	0	0.000112124
k__Bacteria;p__Cyanobacteria;c__Oscillatoriophycideae;o__Chroococcales;f__Xenococcaceae;g__	0	0	0.000186951	0	0	0	0	0	0	0	0	0	0	0	0
k__Bacteria;p__Cyanobacteria;c__Oscillatoriophycideae;o__Oscillatoriales;f__Phormidiaceae;g__	0	0	0	0	6.27431e-05	0	0	3.75235e-05	0.000160282	0.000152788	0	0	3.75404e-05	0	0
k__Bacteria;p__Cyanobacteria;c__Synechococcophycideae;o__Pseudanabaenales;f__;g__	0	0	0	0	0.000188229	0	0	0	0	0	0	0	0	0	0
k__Bacteria;p__Cyanobacteria;c__Synechococcophycideae;o__Pseudanabaenales;f__Pseudanabaenaceae;g__	0	5.22521e-05	0.000149561	0	0	0.000165618	0.000409817	0	0.000160282	0	0	0	0	0.000246853	0
k__Bacteria;p__Cyanobacteria;c__Synechococcophycideae;o__Synechococcales;f__Synechococcaceae;g__Synechococcus	0.000486855	0.000156756	0.000934754	0.000753379	0.000752918	0.000165618	0.000819635	0.000450281	0.000160282	0.000305577	0.000157017	0.000164049	0.000225242	0.00160454	0.000597997
k__Bacteria;p__Deferribacteres;c__Deferribacteres;o__Deferribacterales;f__Deferribacteraceae;g__Mucispirillum	0	0	0	0	0	0	0	0	0	0	0	0	0.000187702	0	0
k__Bacteria;p__Fibrobacteres;c__Fibrobacteria;o__Fibrobacterales;f__Fibrobacteraceae;Other	0.000243427	0	0	0	0	0	0	3.75235e-05	0	0	0	0	0	0	0
k__Bacteria;p__Fibrobacteres;c__Fibrobacteria;o__Fibrobacterales;f__Fibrobacteraceae;g__Fibrobacter	0	0	0	0	0	8.28089e-05	0	0	0	0	3.92542e-05	4.10122e-05	0	0	0
k__Bacteria;p__Fibrobacteres;c__TG3;o__TG3-2;f__;g__	0	0	0	0.000132949	0	0	0	0	0	0	0	0	0	0	0
k__Bacteria;p__Firmicutes;c__Bacilli;o__Bacillales;Other;Other	0.000243427	0.00114955	0.0030286	0.00239309	0.00138035	8.28089e-05	0.00136606	0.00011257	0	0.0013751	0.000314033	8.20244e-05	0.000225242	0.000658274	0.000635372
k__Bacteria;p__Firmicutes;c__Bacilli;o__Bacillales;f__Bacillaceae;g__Bacillus	0	0.00026126	0.000598243	0.00101928	0.000376459	0	0.000136606	0	0	0.000763942	3.92542e-05	4.10122e-05	0.000150161	0.000246853	0.000186874
k__Bacteria;p__Firmicutes;c__Bacilli;o__Bacillales;f__Paenibacillaceae;Other	0	0	0.000149561	4.43164e-05	0	0	0	0	0	0	0	0	0	0	0
k__Bacteria;p__Firmicutes;c__Bacilli;o__Bacillales;f__Paenibacillaceae;g__Ammoniphilus	0.000243427	0.000104504	0.00011217	8.86328e-05	6.27431e-05	0	0	0	0	0	0	0	0	0	0
k__Bacteria;p__Firmicutes;c__Bacilli;o__Bacillales;f__Paenibacillaceae;g__Brevibacillus	0	0	0	0	0	0	9.10705e-05	0	0	0	0	0	0	0	0
k__Bacteria;p__Firmicutes;c__Bacilli;o__Bacillales;f__Paenibacillaceae;g__Paenibacillus	0	5.22521e-05	0.000299121	8.86328e-05	0.000125486	0	0.000182141	0	0	0	0	8.20244e-05	0	0	0
k__Bacteria;p__Firmicutes;c__Bacilli;o__Bacillales;f__Paenibacillaceae;g__Thermobacillus	0	0	0	8.86328e-05	0	0	0	0	0	0	0	0	0	0	0
k__Bacteria;p__Firmicutes;c__Bacilli;o__Bacillales;f__Planococcaceae;Other	0.000486855	0.000522521	0.00157039	0.00208287	0.00156858	0.000248427	0.000956241	7.50469e-05	0.000320564	0.00091673	0.000235525	8.20244e-05	7.50807e-05	0.000370279	0.000822245
k__Bacteria;p__Firmicutes;c__Bacilli;o__Bacillales;f__Planococcaceae;g__Lysinibacillus	0	0.000104504	0.000261731	0.000265899	6.27431e-05	0	0.000227676	3.75235e-05	0	0	0	0	0	0.000246853	0
k__Bacteria;p__Firmicutes;c__Bacilli;o__Bacillales;f__Planococcaceae;g__Solibacillus	0	0	7.47803e-05	4.43164e-05	0.000125486	0	0.000136606	0	0	0	0	0	0	0.000205711	0
k__Bacteria;p__Firmicutes;c__Bacilli;o__Bacillales;f__Staphylococcaceae;g__Staphylococcus	0.000243427	0.000627025	0.000336511	0.000797696	0	8.28089e-05	0.000227676	0.000375235	0	0.000305577	7.85083e-05	0	0.000150161	0.0124661	0.000112124
k__Bacteria;p__Firmicutes;c__Bacilli;o__Bacillales;f__Thermoactinomycetaceae;Other	0	0	0	0	0	0	0	0	0	0	0	0	0	0.000493705	0
k__Bacteria;p__Firmicutes;c__Bacilli;o__Bacillales;f__Thermoactinomycetaceae;g__	0	0	7.47803e-05	0	6.27431e-05	0	0	0	0	0	0	0	0	0	0
k__Bacteria;p__Firmicutes;c__Bacilli;o__Bacillales;f__Thermoactinomycetaceae;g__Planifilum	0	0	0	0.000132949	0	0	0	0	0	0	0	0	0	0	0
k__Bacteria;p__Firmicutes;c__Bacilli;o__Bacillales;f__Thermoactinomycetaceae;g__Thermoactinomyces	0	0.000209008	0.000186951	0.000354531	6.27431e-05	0	9.10705e-05	0	0	0	0	0	0	0	0.000112124
k__Bacteria;p__Firmicutes;c__Bacilli;o__Bacillales;f__[Exiguobacteraceae];g__	0	0	3.73902e-05	0	0	0.000165618	0	0	0	0	0	0	0	0	0
k__Bacteria;p__Firmicutes;c__Bacilli;o__Bacillales;f__[Exiguobacteraceae];g__Exiguobacterium	0	0	0	8.86328e-05	0	0	0	0	0	0	0	0	0	0	0
k__Bacteria;p__Firmicutes;c__Bacilli;o__Bacillales;f__[Thermicanaceae];g__Thermicanus	0	0	0	0	0	0	0	0	0	0.000305577	0	0	0	0	3.73748e-05
k__Bacteria;p__Firmicutes;c__Bacilli;o__Haloplasmatales;f__Haloplasmataceae;g__	0	0	7.47803e-05	0	0	0	0.000409817	0	0	0	0	0	0	0	0
k__Bacteria;p__Firmicutes;c__Bacilli;o__Lactobacillales;Other;Other	0	0	0	8.86328e-05	0	0	0	0	0	0.000305577	0	0	0	0	0
k__Bacteria;p__Firmicutes;c__Bacilli;o__Lactobacillales;f__Aerococcaceae;g__	0	0	0	0	0	0	0	0.000225141	0	0	0	0	0.000112621	0	0
k__Bacteria;p__Firmicutes;c__Bacilli;o__Lactobacillales;f__Aerococcaceae;g__Facklamia	0	0	0	4.43164e-05	0	0	0	0.000412758	0	0	0	0	0	0	0
k__Bacteria;p__Firmicutes;c__Bacilli;o__Lactobacillales;f__Carnobacteriaceae;Other	0.000486855	0.00214233	0.00340251	0.00301352	0.00169406	0.000414044	0.00264105	0.000712946	0.000160282	0.000305577	0.00141315	0.000492146	0.00116375	0.00670616	0.00085962
k__Bacteria;p__Firmicutes;c__Bacilli;o__Lactobacillales;f__Lactobacillaceae;g__	0	0	7.47803e-05	8.86328e-05	0.000125486	0	0.000227676	3.75235e-05	0	0	0	0	0	4.11421e-05	0
k__Bacteria;p__Firmicutes;c__Bacilli;o__Lactobacillales;f__Lactobacillaceae;g__Lactobacillus	0	0.000313512	3.73902e-05	0.000531797	0.000125486	8.28089e-05	0.000500888	0	0	0.000152788	0	0	0	0.000205711	0.000149499
k__Bacteria;p__Firmicutes;c__Bacilli;o__Lactobacillales;f__Lactobacillaceae;g__Pediococcus	0	0	0	0	0	0	0	0	0	0	0	0	0	0.000123426	0
k__Bacteria;p__Firmicutes;c__Bacilli;o__Lactobacillales;f__Leuconostocaceae;g__	0	0	0	4.43164e-05	0	0	0	0	0	0	0	0	7.50807e-05	0.000205711	0
k__Bacteria;p__Firmicutes;c__Bacilli;o__Lactobacillales;f__Leuconostocaceae;g__Leuconostoc	0.000243427	5.22521e-05	0	0	0.000188229	0.000165618	0.000227676	0.000262664	0	0.000152788	0	0	0	0	0
k__Bacteria;p__Firmicutes;c__Bacilli;o__Lactobacillales;f__Streptococcaceae;g__Lactococcus	0.000486855	0.000209008	0.000261731	0.00132949	0.000188229	0	0.000683029	0	0	0.000305577	3.92542e-05	8.20244e-05	0.000638186	0.00287995	0.000112124
k__Bacteria;p__Firmicutes;c__Bacilli;o__Lactobacillales;f__Streptococcaceae;g__Streptococcus	0	0.000522521	0.000635633	0.00172834	0.000501945	8.28089e-05	0.00132052	0.000187617	0	0.000152788	3.92542e-05	0.000205061	0.000563105	0.00374393	0.000635372
k__Bacteria;p__Firmicutes;c__Bacilli;o__Turicibacterales;f__Turicibacteraceae;g__Turicibacter	0.000243427	0.00167207	0.00239297	0.00226014	0.00225875	0.000414044	0.00136606	0.000337711	0.000320564	0.000152788	0.000274779	0.000164049	0.000300323	0.000987411	0.000560622
k__Bacteria;p__Firmicutes;c__Clostridia;o__Clostridiales;Other;Other	0.000243427	0.000156756	0.000411292	0	0.000188229	0	0.000819635	7.50469e-05	0.000160282	0.000458365	3.92542e-05	4.10122e-05	0.000112621	0.000287995	0.000112124
k__Bacteria;p__Firmicutes;c__Clostridia;o__Clostridiales;f__;g__	0	0.00026126	0.000336511	0.000132949	6.27431e-05	8.28089e-05	0	0	0	0	3.92542e-05	0.000123037	0.000375404	0.000658274	0
k__Bacteria;p__Firmicutes;c__Clostridia;o__Clostridiales;f__Caldicoprobacteraceae;g__Caldicoprobacter	0	5.22521e-05	0	0	0	0	0	0	0	0	7.85083e-05	0	0	0	3.73748e-05
k__Bacteria;p__Firmicutes;c__Clostridia;o__Clostridiales;f__Christensenellaceae;g__	0	0	0	0	0	0	0	0	0	0	0	0	0	0	7.47496e-05
k__Bacteria;p__Firmicutes;c__Clostridia;o__Clostridiales;f__Clostridiaceae;Other	0	0.000104504	0	0.000531797	0.000250973	0	0	0	0	0.000152788	3.92542e-05	0	0	0.000123426	0
k__Bacteria;p__Firmicutes;c__Clostridia;o__Clostridiales;f__Clostridiaceae;g__Clostridium	0.000243427	0.00109729	0.00284165	0.00257035	0.000941147	0.000662471	0.0007741	0.000375235	0.000160282	0.000458365	0.000588813	0.000123037	0.000300323	0.00127541	0.000149499
k__Bacteria;p__Firmicutes;c__Clostridia;o__Clostridiales;f__Clostridiaceae;g__Proteiniclasticum	0	5.22521e-05	0	4.43164e-05	0	0	0	0	0.000160282	0	0	0	0	0	0
k__Bacteria;p__Firmicutes;c__Clostridia;o__Clostridiales;f__Clostridiaceae;g__SMB53	0.000243427	0.00470269	0.00859974	0.00895192	0.00244698	0.000828089	0.00519102	0.000900563	0.000480846	0.000458365	0.000745829	0.000205061	0.000638186	0.00218053	0.000822245
k__Bacteria;p__Firmicutes;c__Clostridia;o__Clostridiales;f__EtOH8;g__	0	0	0	8.86328e-05	0	0	0	0	0	0	0	0	0	0	0
k__Bacteria;p__Firmicutes;c__Clostridia;o__Clostridiales;f__Eubacteriaceae;g__Acetobacterium	0	0	3.73902e-05	0	0	0	0	0	0	0	0	8.20244e-05	0	4.11421e-05	0
k__Bacteria;p__Firmicutes;c__Clostridia;o__Clostridiales;f__Eubacteriaceae;g__Anaerofustis	0	0	0	0	0	0	0	0	0	0	0	0	0	8.22842e-05	0
k__Bacteria;p__Firmicutes;c__Clostridia;o__Clostridiales;f__Lachnospiraceae;Other	0	0.000365764	0.000299121	0.000797696	0.000564688	0	0.000455353	0.000187617	0	0	0.000196271	0.000164049	7.50807e-05	0.000946268	0.000373748
k__Bacteria;p__Firmicutes;c__Clostridia;o__Clostridiales;f__Lachnospiraceae;g__	0	0.000209008	0	0.000709063	6.27431e-05	0	0.000956241	0	0	0	0.000235525	0.000205061	0.000150161	0.00176911	3.73748e-05
k__Bacteria;p__Firmicutes;c__Clostridia;o__Clostridiales;f__Lachnospiraceae;g__Anaerostipes	0	0	0	0	0	0	0.000227676	0	0	0	0	0	3.75404e-05	0	0
k__Bacteria;p__Firmicutes;c__Clostridia;o__Clostridiales;f__Lachnospiraceae;g__Blautia	0.000243427	0.00156756	0.00317816	0.00447596	0.00106663	0.000414044	0.003233	0.000637899	0.000641128	0.00091673	0.000863592	0.000410122	0.000788347	0.00843413	0.00153237
k__Bacteria;p__Firmicutes;c__Clostridia;o__Clostridiales;f__Lachnospiraceae;g__Butyrivibrio	0	0	0	8.86328e-05	6.27431e-05	0	0	7.50469e-05	0	0	0	0	0	0	0
k__Bacteria;p__Firmicutes;c__Clostridia;o__Clostridiales;f__Lachnospiraceae;g__Coprococcus	0	0.000365764	0.000822584	0.00252604	0.000250973	0.000165618	0.00159373	0.00011257	0	0.000152788	0.000157017	0.000123037	0.000450484	0.00201596	0.000635372
k__Bacteria;p__Firmicutes;c__Clostridia;o__Clostridiales;f__Lachnospiraceae;g__Dorea	0	0.000104504	3.73902e-05	0.00062043	0.000564688	8.28089e-05	0.000455353	0.000225141	0	0	3.92542e-05	0.000164049	0	0.00143997	0.000373748
k__Bacteria;p__Firmicutes;c__Clostridia;o__Clostridiales;f__Lachnospiraceae;g__Epulopiscium	0	0	7.47803e-05	0	0	0	0	0	0	0	0	0	0	0	0
k__Bacteria;p__Firmicutes;c__Clostridia;o__Clostridiales;f__Lachnospiraceae;g__Hespellia	0	0	7.47803e-05	0	0	0	0	0	0	0	0	0	0	0	0
k__Bacteria;p__Firmicutes;c__Clostridia;o__Clostridiales;f__Lachnospiraceae;g__Lachnospira	0	0	0	4.43164e-05	0	8.28089e-05	0	7.50469e-05	0	0.000152788	0	4.10122e-05	3.75404e-05	4.11421e-05	7.47496e-05
k__Bacteria;p__Firmicutes;c__Clostridia;o__Clostridiales;f__Lachnospiraceae;g__Roseburia	0.000243427	0.000470269	0.000149561	0.000576113	6.27431e-05	0.000248427	0.000500888	7.50469e-05	0	0.000152788	0.000117763	0.000123037	0.000412944	0.00691187	0.000298998
k__Bacteria;p__Firmicutes;c__Clostridia;o__Clostridiales;f__Lachnospiraceae;g__[Ruminococcus]	0	0.000365764	0.000635633	0.000842012	0.000376459	0	0.00177588	0.000262664	0	0.000152788	3.92542e-05	0.000164049	0.000375404	0.00316794	0.000224249
k__Bacteria;p__Firmicutes;c__Clostridia;o__Clostridiales;f__Peptococcaceae;g__Peptococcus	0	0	0	4.43164e-05	0	0	0.000136606	0	0	0	0	0	0	0	0
k__Bacteria;p__Firmicutes;c__Clostridia;o__Clostridiales;f__Peptostreptococcaceae;Other	0.000243427	0.00135855	0.00201907	0.00230445	0.000501945	0.000248427	0.00186695	0.000300188	0.000160282	0.000611154	0.000392542	0.000123037	0.000187702	0.000205711	7.47496e-05
k__Bacteria;p__Firmicutes;c__Clostridia;o__Clostridiales;f__Peptostreptococcaceae;g__Tepidibacter	0	0	0	0	0	0	0	0	0	0	0	0	0	0.000246853	0
k__Bacteria;p__Firmicutes;c__Clostridia;o__Clostridiales;f__Peptostreptococcaceae;g__[Clostridium]	0	0.000104504	7.47803e-05	0	0	0	0.000182141	0	0	0.000152788	0	0	0	0	0
k__Bacteria;p__Firmicutes;c__Clostridia;o__Clostridiales;f__Ruminococcaceae;Other	0.000243427	0	0.000149561	0	0	0	0.000182141	0	0	0	7.85083e-05	0	3.75404e-05	0	0.000224249
k__Bacteria;p__Firmicutes;c__Clostridia;o__Clostridiales;f__Ruminococcaceae;g__	0	0.000209008	3.73902e-05	4.43164e-05	0	8.28089e-05	0	0.000150094	0.000160282	0	0	8.20244e-05	0.000375404	0.000534847	0.000224249
k__Bacteria;p__Firmicutes;c__Clostridia;o__Clostridiales;f__Ruminococcaceae;g__Clostridium	0	0.000104504	0.000149561	0	0	0	0	0	0	0	0	0	0	0	0
k__Bacteria;p__Firmicutes;c__Clostridia;o__Clostridiales;f__Ruminococcaceae;g__Faecalibacterium	0.000730282	0.00156756	0.00104692	0.0024374	0.000752918	0.000993707	0.00141159	0.0011257	0.000961693	0.000305577	0.00204122	0.000492146	0.00101359	0.00789928	0.00198086
k__Bacteria;p__Firmicutes;c__Clostridia;o__Clostridiales;f__Ruminococcaceae;g__Oscillospira	0	0	3.73902e-05	0	6.27431e-05	0	4.55353e-05	7.50469e-05	0.000160282	0	3.92542e-05	0	3.75404e-05	4.11421e-05	3.73748e-05
k__Bacteria;p__Firmicutes;c__Clostridia;o__Clostridiales;f__Ruminococcaceae;g__Ruminococcus	0	0.000156756	0.000186951	0.000354531	0.000188229	8.28089e-05	0.0007741	0.00011257	0.000160282	0.000305577	0.000235525	0	0	0.00242738	0.000186874
k__Bacteria;p__Firmicutes;c__Clostridia;o__Clostridiales;f__Syntrophomonadaceae;g__Syntrophomonas	0	0	0	0	0	0	0	0.00011257	0	0	0	0	7.50807e-05	0	0
k__Bacteria;p__Firmicutes;c__Clostridia;o__Clostridiales;f__Veillonellaceae;Other	0	0	0	0	0	8.28089e-05	0.000136606	0	0	0	0	0	0	0	0
k__Bacteria;p__Firmicutes;c__Clostridia;o__Clostridiales;f__Veillonellaceae;g__Acidaminococcus	0	0	0	4.43164e-05	0.000313716	0	0	3.75235e-05	0	0	7.85083e-05	4.10122e-05	0	0	0.000112124
k__Bacteria;p__Firmicutes;c__Clostridia;o__Clostridiales;f__Veillonellaceae;g__Dialister	0	5.22521e-05	0	4.43164e-05	0	0.000165618	0	0	0	0	3.92542e-05	0	0	0	0
k__Bacteria;p__Firmicutes;c__Clostridia;o__Clostridiales;f__Veillonellaceae;g__Pelosinus	0	0	7.47803e-05	0	0	0	0	0	0	0	3.92542e-05	0	0	0	0
k__Bacteria;p__Firmicutes;c__Clostridia;o__Clostridiales;f__Veillonellaceae;g__Phascolarctobacterium	0	5.22521e-05	3.73902e-05	0	0	0	0	0	0	0	0	0	0	0	7.47496e-05
k__Bacteria;p__Firmicutes;c__Clostridia;o__Clostridiales;f__[Acidaminobacteraceae];Other	0	0	3.73902e-05	0	0	0.000165618	0	0	0	0	0	0	0	0	0.000149499
k__Bacteria;p__Firmicutes;c__Clostridia;o__Clostridiales;f__[Acidaminobacteraceae];g__Fusibacter	0	0	0.000373902	0	0	8.28089e-05	0	7.50469e-05	0	0	0	0.000123037	0	0	0.000112124
k__Bacteria;p__Firmicutes;c__Clostridia;o__Clostridiales;f__[Acidaminobacteraceae];g__WH1-8	0.000486855	0.000313512	0.00108431	0.00212719	0.000376459	0.0018218	0.00195802	0.00938086	0.000641128	0.00091673	0	0	0	0	0
k__Bacteria;p__Firmicutes;c__Clostridia;o__Clostridiales;f__[Mogibacteriaceae];g__	0	0	0	0	0	0	0	0.00011257	0	0	0	0.000123037	0.000112621	0	0
k__Bacteria;p__Firmicutes;c__Clostridia;o__Clostridiales;f__[Mogibacteriaceae];g__Mogibacterium	0	0.000156756	0	4.43164e-05	0	0.000165618	0.000546423	0.000187617	0	0	0	4.10122e-05	3.75404e-05	0.000493705	3.73748e-05
k__Bacteria;p__Firmicutes;c__Clostridia;o__Clostridiales;f__[Tissierellaceae];g__	0	0	0	0	0	0	0	0	0	0	0	0	0	0.000123426	0
k__Bacteria;p__Firmicutes;c__Clostridia;o__Clostridiales;f__[Tissierellaceae];g__Gallicola	0	0	0	0.000132949	0	0	0	0	0	0	0	0	0	0	7.47496e-05
k__Bacteria;p__Firmicutes;c__Clostridia;o__Clostridiales;f__[Tissierellaceae];g__Sedimentibacter	0	0	0	0	0	0	0	0	0	0	0	0	3.75404e-05	0	7.47496e-05
k__Bacteria;p__Firmicutes;c__Clostridia;o__MBA08;f__;g__	0	5.22521e-05	0	0.000132949	6.27431e-05	0	0	0	0	0	0	0	0	0	0
k__Bacteria;p__Firmicutes;c__Clostridia;o__OPB54;f__;g__	0	0	0	8.86328e-05	0	0	4.55353e-05	0	0	0	0	0	0	8.22842e-05	0
k__Bacteria;p__Firmicutes;c__Erysipelotrichi;o__Erysipelotrichales;f__Erysipelotrichaceae;g__	0	0	0.000149561	0.000265899	6.27431e-05	0	4.55353e-05	0	0	0	0	8.20244e-05	3.75404e-05	0.000493705	0.000373748
k__Bacteria;p__Firmicutes;c__Erysipelotrichi;o__Erysipelotrichales;f__Erysipelotrichaceae;g__Catenibacterium	0	0	0	0	0	0	0	0	0	0	0	0	0	0.000123426	7.47496e-05
k__Bacteria;p__Firmicutes;c__Erysipelotrichi;o__Erysipelotrichales;f__Erysipelotrichaceae;g__Clostridium	0	0	0	0	0	0	0.000136606	0	0	0	0	0	0	0	0
k__Bacteria;p__Firmicutes;c__Erysipelotrichi;o__Erysipelotrichales;f__Erysipelotrichaceae;g__RFN20	0	0	0	0	0	0	0	0	0	0	0	0	0.000112621	0	0
k__Bacteria;p__Firmicutes;c__Erysipelotrichi;o__Erysipelotrichales;f__Erysipelotrichaceae;g__Sharpea	0	0	7.47803e-05	0	0	0	0	0	0	0	0	0	0	0	0
k__Bacteria;p__Firmicutes;c__Erysipelotrichi;o__Erysipelotrichales;f__Erysipelotrichaceae;g__[Eubacterium]	0	0.000104504	0.00011217	0.000487481	0	0	0.000273212	0.000150094	0	0	0	8.20244e-05	0.000150161	0.00213939	0
k__Bacteria;p__Fusobacteria;c__Fusobacteriia;o__Fusobacteriales;f__;g__	0	0.000104504	7.47803e-05	0	0	8.28089e-05	0	0	0	0	0	0	7.50807e-05	0	0
k__Bacteria;p__Fusobacteria;c__Fusobacteriia;o__Fusobacteriales;f__Fusobacteriaceae;g__Fusobacterium	0	0	7.47803e-05	0	0	0	0	0	0	0	0	0	0	0	0
k__Bacteria;p__Fusobacteria;c__Fusobacteriia;o__Fusobacteriales;f__Fusobacteriaceae;g__Propionigenium	0	0.00203783	0.000224341	0.000398848	6.27431e-05	8.28089e-05	0	0.000412758	0.000160282	0.000152788	3.92542e-05	0.000164049	0.00108867	0.00279766	0
k__Bacteria;p__Fusobacteria;c__Fusobacteriia;o__Fusobacteriales;f__Fusobacteriaceae;g__Psychrilyobacter	0	0.000313512	7.47803e-05	0	0	0	0	0.00011257	0.000160282	0	0.000196271	0.000123037	0.000150161	0	0
k__Bacteria;p__Fusobacteria;c__Fusobacteriia;o__Fusobacteriales;f__Leptotrichiaceae;g__Leptotrichia	0	0	7.47803e-05	0	0	0	0	0	0	0	0.000157017	0	0.000112621	0.000246853	7.47496e-05
k__Bacteria;p__GN02;c__;o__;f__;g__	0	0	0	0	0	0	0	0	0	0	0	8.20244e-05	7.50807e-05	0	0
k__Bacteria;p__GN02;c__BD1-5;o__;f__;g__	0	0.000156756	0	4.43164e-05	0.000125486	0	0.000227676	0	0	0	0	0	0	0	0
k__Bacteria;p__GN02;c__GKS2-174;o__;f__;g__	0	0	0	0	0	0	0	0	0	0	0	0	0	0.000123426	0
k__Bacteria;p__GN02;c__GN07;o__;f__;g__	0	0	0	0	0	0	0	0	0.000160282	0	7.85083e-05	0	0	0	0
k__Bacteria;p__Gemmatimonadetes;c__Gemm-1;o__;f__;g__	0	0	0.000149561	0.000132949	0.000125486	0	9.10705e-05	0.000150094	0	0.000152788	0	0	3.75404e-05	0.000329137	0.000224249
k__Bacteria;p__Gemmatimonadetes;c__Gemm-2;o__;f__;g__	0.000486855	0.000992789	0.000261731	0.000398848	0.00106663	0.000579662	0.000136606	0.000412758	0.000160282	0.000763942	0.000314033	0.000328097	0.000600646	0.000575989	0.000485872
k__Bacteria;p__Gemmatimonadetes;c__Gemm-3;o__;f__;g__	0	0	0	8.86328e-05	0	0	0	0	0	0	0	0	0	0	0
k__Bacteria;p__Gemmatimonadetes;c__Gemm-4;o__;f__;g__	0.000730282	0.000156756	0.000186951	0.000487481	0.000878404	0.000165618	0.000182141	0.000675422	0	0.000458365	0.000157017	8.20244e-05	0.000150161	4.11421e-05	0.000672746
k__Bacteria;p__Gemmatimonadetes;c__Gemm-5;o__;f__;g__	0	0	0	0	0	0	0	0	0	0	0	0	0	8.22842e-05	0
k__Bacteria;p__Gemmatimonadetes;c__Gemmatimonadetes;o__;f__;g__	0	0	0	0	0	0	0	0	0	0	0	0	0	0.000164568	0
k__Bacteria;p__Gemmatimonadetes;c__Gemmatimonadetes;o__Gemmatimonadales;f__Gemmatimonadaceae;g__Gemmatimonas	0	5.22521e-05	7.47803e-05	0	0	0	0	0	0	0	0	0	0	0	0
k__Bacteria;p__KSB3;c__;o__;f__;g__	0	0	0	0	0	0	0	0	0	0	7.85083e-05	0	0	0	0
k__Bacteria;p__Lentisphaerae;c__[Lentisphaeria];o__Lentisphaerales;Other;Other	0	0	0	8.86328e-05	0	0	0	0	0	0	0	0	0	0	0
k__Bacteria;p__Lentisphaerae;c__[Lentisphaeria];o__Lentisphaerales;f__Arctic95B-10;g__	0	0	0	0	0	0	0	0	0	0	0	8.20244e-05	0	0	0
k__Bacteria;p__Lentisphaerae;c__[Lentisphaeria];o__Victivallales;f__Victivallaceae;g__	0	0	0	0	0	0	0	0	0	0	0	0.000123037	0	0	0
k__Bacteria;p__Lentisphaerae;c__[Lentisphaeria];o__Victivallales;f__Victivallaceae;g__Victivallis	0	0.000156756	0	0	0	0	0	0	0	0	0	0	0	0	0
k__Bacteria;p__NKB19;Other;Other;Other;Other	0	5.22521e-05	0	0	0	0	0	0.000225141	0.000160282	0	0	0	0	0	0.000149499
k__Bacteria;p__NKB19;c__;o__;f__;g__	0	0	0	0	0.000313716	0.000248427	0	0	0	0	0	0	7.50807e-05	0.000287995	7.47496e-05
k__Bacteria;p__NKB19;c__SHAB590;o__;f__;g__	0	0.000156756	0	0	0.000125486	8.28089e-05	0	0	0.000160282	0	7.85083e-05	4.10122e-05	3.75404e-05	0	0
k__Bacteria;p__NKB19;c__TSBW08;o__;f__;g__	0	0	0	0	0	0	0	7.50469e-05	0	0	0.000117763	0	0	0	0
k__Bacteria;p__Nitrospirae;c__Nitrospira;o__Nitrospirales;f__Nitrospiraceae;g__	0.000243427	5.22521e-05	0	0	0	0	0	3.75235e-05	0	0	0	0	7.50807e-05	0	0
k__Bacteria;p__Nitrospirae;c__Nitrospira;o__Nitrospirales;f__Nitrospiraceae;g__Nitrospira	0	0	7.47803e-05	0	0	0	0	0	0	0	0	0	0	0	0
k__Bacteria;p__Nitrospirae;c__Nitrospira;o__Nitrospirales;f__[Thermodesulfovibrionaceae];g__LCP-6	0	5.22521e-05	0	0	0	0	0	7.50469e-05	0	0	0	0	0	0	3.73748e-05
k__Bacteria;p__OD1;c__ABY1;o__;f__;g__	0	0	0.00011217	8.86328e-05	0	0.000165618	0	0	0.000160282	0	0	0.000205061	0	0	7.47496e-05
k__Bacteria;p__OD1;c__ZB2;o__;f__;g__	0	0.000104504	0	0	0	0	0	0	0	0	0	4.10122e-05	0	0	0
k__Bacteria;p__OP1;c__MSBL6;o__;f__;g__	0	0	0	0.000132949	0	0.000165618	4.55353e-05	0	0.000160282	0.000152788	0	0	7.50807e-05	0	0.000186874
k__Bacteria;p__OP11;c__OP11-3;o__;f__;g__	0	0	0	0	0	0	0.000136606	0	0	0	0	0	0	0	0
k__Bacteria;p__OP3;c__BD4-9;o__;f__;g__	0	0	0	0.000132949	0	0	0	0	0	0	7.85083e-05	0	0	0	7.47496e-05
k__Bacteria;p__OP3;c__PBS-25;o__;f__;g__	0	0	0	0	0	0	0	0	0	0	0	0	0.000150161	0	0
k__Bacteria;p__OP8;c__OP8_1;Other;Other;Other	0	0	0	0	0.000125486	0	0	0	0	0	0	0	0	0	0
k__Bacteria;p__OP8;c__OP8_2;o__;f__;g__	0	0	0	0	0	0	0.000136606	0	0	0	0	0	0	0	0
k__Bacteria;p__OP9;c__JS1;o__SB-45;f__;g__	0	0	0.00011217	0.000265899	0.000188229	0	0	0	0	0	0	0	7.50807e-05	0.000287995	0.000298998
k__Bacteria;p__Planctomycetes;Other;Other;Other;Other	0	0.000209008	3.73902e-05	0.000576113	0.000188229	0	0.000318747	0	0	0	0.000314033	0	7.50807e-05	0	3.73748e-05
k__Bacteria;p__Planctomycetes;c__;o__;f__;g__	0	5.22521e-05	0	0	0	8.28089e-05	0	0	0.000160282	0	3.92542e-05	8.20244e-05	0	0	0
k__Bacteria;p__Planctomycetes;c__028H05-P-BN-P5;o__;f__;g__	0	0.000783781	0.000411292	0.000132949	0	0.000662471	0	0.000375235	0.000320564	0	0.000431796	0.000328097	0.000375404	0	0
k__Bacteria;p__Planctomycetes;c__BD7-11;o__;f__;g__	0	0	7.47803e-05	4.43164e-05	0	8.28089e-05	0	0.000150094	0	0	0.000117763	0.000123037	0.000112621	0	3.73748e-05
k__Bacteria;p__Planctomycetes;c__C6;o__MVS-107;f__;g__	0	0.000156756	0	4.43164e-05	0	0	0	0	0	0	0	0	0	0	0
k__Bacteria;p__Planctomycetes;c__C6;o__Ucm1571;f__;g__	0	0	0.00011217	0	0	0	0	0	0	0	0	4.10122e-05	0.000150161	0	0
k__Bacteria;p__Planctomycetes;c__C6;o__d113;f__;g__	0	0	0	0.000354531	6.27431e-05	0	0	7.50469e-05	0	0	0.000157017	0	3.75404e-05	0.000329137	0.000186874
k__Bacteria;p__Planctomycetes;c__ODP123;o__T8-B82;f__;g__	0	0	0	0	0.000125486	0	0	0	0	0	0	0	0	0	0
k__Bacteria;p__Planctomycetes;c__OM190;o__;f__;g__	0	0.00026126	3.73902e-05	0.000354531	0.000250973	0.000248427	0	0.000262664	0	0	0.000431796	0.000123037	0.000375404	0.000411421	0.000373748
k__Bacteria;p__Planctomycetes;c__OM190;o__CL500-15;f__;g__	0.00194742	0.00480719	0.000859974	0.00203856	0.00332539	0.00140775	0.0016848	0.000825516	0.00144254	0.00198625	0.0009421	0.000492146	0.00221488	0.0007817	0.000896995
k__Bacteria;p__Planctomycetes;c__OM190;o__agg27;f__;g__	0.00219085	0.00674052	0.00280426	0.00265899	0.00376459	0.00231865	0.0023223	0.00138837	0.00304536	0.0025974	0.00337586	0.00488045	0.00484271	0.00353822	0.00186874
k__Bacteria;p__Planctomycetes;c__Phycisphaerae;Other;Other;Other	0	0	0	0.000398848	0.000125486	0	0	0	0	0	7.85083e-05	4.10122e-05	0.000150161	8.22842e-05	0
k__Bacteria;p__Planctomycetes;c__Phycisphaerae;o__AKAU3564;f__;g__	0.000243427	0.000156756	0.000149561	8.86328e-05	0.000313716	0.000165618	0	7.50469e-05	0	0	0	0	0.000112621	0	0.000373748
k__Bacteria;p__Planctomycetes;c__Phycisphaerae;o__C86;f__;g__	0	0	0	0	0	0	0	3.75235e-05	0	0	0	4.10122e-05	0	0	0
k__Bacteria;p__Planctomycetes;c__Phycisphaerae;o__MSBL9;f__;g__	0	0.000470269	0.000261731	0.000797696	0.00100389	0.000414044	0.00086517	0.000300188	0	0.000152788	0.000314033	8.20244e-05	0.000300323	0.000370279	0.00085962
k__Bacteria;p__Planctomycetes;c__Phycisphaerae;o__Phycisphaerales;Other;Other	0	5.22521e-05	3.73902e-05	0.000310215	0	0.000248427	0	0.000150094	0	0	0.000117763	0	0	0	0.000336373
k__Bacteria;p__Planctomycetes;c__Phycisphaerae;o__Phycisphaerales;f__;g__	0.00219085	0.00292612	0.0034399	0.00239309	0.00200778	0.0018218	0.00336961	0.00202627	0.00384677	0.00183346	0.00349362	0.00328097	0.00364141	0.00226282	0.00108387
k__Bacteria;p__Planctomycetes;c__Phycisphaerae;o__Phycisphaerales;f__Phycisphaeraceae;Other	0	0	0	0.000221582	0	8.28089e-05	0	0	0	0	0	0	0	0	7.47496e-05
k__Bacteria;p__Planctomycetes;c__Phycisphaerae;o__Phycisphaerales;f__Phycisphaeraceae;g__	0	5.22521e-05	0.00011217	0.000221582	0.000125486	0	0	0.000150094	0.000160282	0	7.85083e-05	4.10122e-05	0.000262782	0	7.47496e-05
k__Bacteria;p__Planctomycetes;c__Phycisphaerae;o__WD2101;f__;g__	0	0	0	0	0	0	0	0.000187617	0	0	0	0	0	0	0
k__Bacteria;p__Planctomycetes;c__Pla3;o__;f__;g__	0	0.000418017	0	0.000132949	0	0	0	7.50469e-05	0	0	0	0	7.50807e-05	0.000246853	0
k__Bacteria;p__Planctomycetes;c__Planctomycetia;Other;Other;Other	0	0	7.47803e-05	0	6.27431e-05	0	0.000182141	0.00011257	0	0	3.92542e-05	0	0.000150161	0	0.000186874
k__Bacteria;p__Planctomycetes;c__Planctomycetia;o__Gemmatales;f__Gemmataceae;g__	0	0	0	8.86328e-05	6.27431e-05	0	0.000683029	0	0	0	0	0	0	0.000329137	0.000186874
k__Bacteria;p__Planctomycetes;c__Planctomycetia;o__Gemmatales;f__Gemmataceae;g__Gemmata	0	0	0	0	0	0	0	0	0	0	0	0	0	0.000493705	0
k__Bacteria;p__Planctomycetes;c__Planctomycetia;o__Gemmatales;f__Isosphaeraceae;g__	0	5.22521e-05	0	0	0	0	0.000500888	3.75235e-05	0	0	0	4.10122e-05	0.000225242	0	0.000112124
k__Bacteria;p__Planctomycetes;c__Planctomycetia;o__Pirellulales;f__Pirellulaceae;Other	0.000730282	0.000104504	0.000598243	0.000177266	0.000501945	8.28089e-05	0.000409817	3.75235e-05	0.000320564	0	0.000274779	0.000205061	0.000750807	0	0.000411123
k__Bacteria;p__Planctomycetes;c__Planctomycetia;o__Pirellulales;f__Pirellulaceae;g__	0.0097371	0.00841258	0.0094971	0.0153778	0.00652529	0.00339516	0.00979008	0.00446529	0.0027248	0.00198625	0.00596663	0.00180454	0.00878444	0.00662388	0.00661534
k__Bacteria;p__Planctomycetes;c__Planctomycetia;o__Pirellulales;f__Pirellulaceae;g__A17	0	0.000104504	0.00011217	0	0	0	0	0	0.000160282	0	7.85083e-05	0	0	0	0.000186874
k__Bacteria;p__Planctomycetes;c__Planctomycetia;o__Pirellulales;f__Pirellulaceae;g__Pirellula	0	0	0	8.86328e-05	0	0	0	0	0	0	0	0	0	8.22842e-05	0
k__Bacteria;p__Planctomycetes;c__Planctomycetia;o__Pirellulales;f__Pirellulaceae;g__Planctomycete	0.00292113	0.00135855	0.00276687	0.00194992	0.0031999	0.000910898	0.0023223	0.00138837	0.00160282	0.00168067	0.0018842	0.00123037	0.00319093	0.00123426	0.00127074
k__Bacteria;p__Planctomycetes;c__Planctomycetia;o__Pirellulales;f__Pirellulaceae;g__planctomycete	0	0	7.47803e-05	0.000398848	6.27431e-05	8.28089e-05	0.000364282	3.75235e-05	0	0.000305577	7.85083e-05	0	3.75404e-05	0	0.000149499
k__Bacteria;p__Planctomycetes;c__Planctomycetia;o__Planctomycetales;f__Planctomycetaceae;g__Planctomyces	0.00316456	0.00454593	0.00272948	0.00478617	0.0023215	0.00165618	0.00327854	0.00157598	0.00240423	0.00122231	0.0023945	0.000779231	0.00367895	0.00160454	0.00269099
k__Bacteria;p__Planctomycetes;c__SBZP_4958;o__;f__;g__	0	0	0	0	0.000125486	8.28089e-05	0	0	0	0	0	0	0	0	0
k__Bacteria;p__Planctomycetes;c__vadinHA49;o__DH61;f__;g__	0	0	3.73902e-05	0	0	0	0	0	0	0	0	0	7.50807e-05	0	0
k__Bacteria;p__Planctomycetes;c__vadinHA49;o__PHOS-HE93;f__;g__	0	0	0	0	0	0	0	0	0	0	0	0	0	0	0.000523247
k__Bacteria;p__Proteobacteria;Other;Other;Other;Other	0.000486855	0.00203783	0.00138344	0.00137381	0.000250973	0.000828089	0.00186695	0.000675422	0.00128226	0.000763942	0.000902846	0.00151745	0.00240258	0.00250967	0.000224249
k__Bacteria;p__Proteobacteria;c__Alphaproteobacteria;Other;Other;Other	0.0148491	0.0180792	0.0174986	0.0219366	0.0195759	0.0170586	0.0158918	0.0156473	0.014746	0.0174179	0.0126791	0.0119345	0.00848412	0.0230807	0.014464
k__Bacteria;p__Proteobacteria;c__Alphaproteobacteria;o__;f__;g__	0.00097371	0.000522521	0.000149561	0.000487481	0.000376459	0.000331236	0.000227676	0.000712946	0.000160282	0.000458365	0.000157017	0.000205061	0.000488025	0.000411421	0.000186874
k__Bacteria;p__Proteobacteria;c__Alphaproteobacteria;o__BD7-3;f__;g__	0	0.00114955	0.000972144	0.000842012	0.00112938	0.000993707	0.000455353	0.0012758	0.000961693	0.00198625	0.00196271	0.00565968	0.00161424	0.00341479	0.00336373
k__Bacteria;p__Proteobacteria;c__Alphaproteobacteria;o__Caulobacterales;f__Caulobacteraceae;Other	0.000243427	0.000156756	0	4.43164e-05	0.000188229	0.000165618	4.55353e-05	0.000262664	0	0.000458365	0	0	0.000150161	4.11421e-05	0
k__Bacteria;p__Proteobacteria;c__Alphaproteobacteria;o__Caulobacterales;f__Caulobacteraceae;g__	0	0	0	0	0	0	0	0	0	0	0	0	0	0	7.47496e-05
k__Bacteria;p__Proteobacteria;c__Alphaproteobacteria;o__Caulobacterales;f__Caulobacteraceae;g__Arthrospira	0	0	0	0	0	0	0	7.50469e-05	0	0	0	0	0.000150161	0	0
k__Bacteria;p__Proteobacteria;c__Alphaproteobacteria;o__Caulobacterales;f__Caulobacteraceae;g__Caulobacter	0	0	0.000149561	0	0	0	0	7.50469e-05	0	0	7.85083e-05	4.10122e-05	0	0	0
k__Bacteria;p__Proteobacteria;c__Alphaproteobacteria;o__Caulobacterales;f__Caulobacteraceae;g__Mycoplana	0.000243427	5.22521e-05	0	0.000132949	0.000125486	8.28089e-05	0.000136606	3.75235e-05	0	0	0.000117763	4.10122e-05	0	0.000411421	0.000112124
k__Bacteria;p__Proteobacteria;c__Alphaproteobacteria;o__Ellin329;f__;g__	0	0	0	8.86328e-05	6.27431e-05	0	0	0.00011257	0.000480846	0.000305577	7.85083e-05	4.10122e-05	0.000150161	0	0
k__Bacteria;p__Proteobacteria;c__Alphaproteobacteria;o__Kiloniellales;f__;g__	0.000243427	0.000104504	0.000299121	0	6.27431e-05	0	0	0.000562852	0.000160282	0.000152788	0.000196271	4.10122e-05	7.50807e-05	0	0
k__Bacteria;p__Proteobacteria;c__Alphaproteobacteria;o__Kiloniellales;f__Kiloniellaceae;g__	0.000486855	0.000627025	3.73902e-05	0.000354531	0.000564688	0.000579662	0.000364282	3.75235e-05	0.000320564	0.000611154	0.000510304	0.000246073	0.000675726	0.00333251	0
k__Bacteria;p__Proteobacteria;c__Alphaproteobacteria;o__Kordiimonadales;Other;Other	0	0	0	0	0	0	0	0	0	0	0	0	0	0.000123426	0
k__Bacteria;p__Proteobacteria;c__Alphaproteobacteria;o__Kordiimonadales;f__Kordiimonadaceae;g__	0	0	0	0	0	0	9.10705e-05	0	0	0	3.92542e-05	0	0	0.000123426	0
k__Bacteria;p__Proteobacteria;c__Alphaproteobacteria;o__Rhizobiales;Other;Other	0.0114411	0.00365764	0.00654328	0.00846444	0.0108546	0.00679033	0.00523656	0.00217636	0.00384677	0.00504202	0.00557409	0.0147234	0.00345371	0.00382622	0.0087457
k__Bacteria;p__Proteobacteria;c__Alphaproteobacteria;o__Rhizobiales;f__;g__	0.00097371	0.000574773	0.000673023	0.000930645	0.000878404	0.000496853	0.0007741	0.000300188	0.000480846	0.000458365	0.000667321	0.000328097	0.000900969	0.000740558	0.00108387
k__Bacteria;p__Proteobacteria;c__Alphaproteobacteria;o__Rhizobiales;f__Bradyrhizobiaceae;Other	0	0.000104504	0.000373902	0.000221582	0	0	0	7.50469e-05	0	0	3.92542e-05	0	7.50807e-05	0.000205711	0.000186874
k__Bacteria;p__Proteobacteria;c__Alphaproteobacteria;o__Rhizobiales;f__Bradyrhizobiaceae;g__Bosea	0	5.22521e-05	0	4.43164e-05	0	0	0	3.75235e-05	0	0.000152788	7.85083e-05	0.000123037	0.000225242	0	0
k__Bacteria;p__Proteobacteria;c__Alphaproteobacteria;o__Rhizobiales;f__Hyphomicrobiaceae;Other	0.000486855	0.000627025	0.000336511	0.00119654	0.000439202	0.000496853	0.000819635	0.000300188	0.000480846	0.000152788	7.85083e-05	0	0.000412944	0.000534847	0.000224249
k__Bacteria;p__Proteobacteria;c__Alphaproteobacteria;o__Rhizobiales;f__Hyphomicrobiaceae;g__	0.00170399	0.00360539	0.00149561	0.00412143	0.00357636	0.0018218	0.00104731	0.00131332	0.00144254	0.00168067	0.00251227	0.000656195	0.00183948	0.00205711	0.00396173
k__Bacteria;p__Proteobacteria;c__Alphaproteobacteria;o__Rhizobiales;f__Hyphomicrobiaceae;g__Devosia	0.000243427	5.22521e-05	7.47803e-05	0.00416574	0.000250973	8.28089e-05	4.55353e-05	0.000150094	0	0	3.92542e-05	0	0.000150161	0	0.000298998
k__Bacteria;p__Proteobacteria;c__Alphaproteobacteria;o__Rhizobiales;f__Hyphomicrobiaceae;g__Parvibaculum	0	0	0	0	0	0	0	7.50469e-05	0	0	0	0	0	0	0
k__Bacteria;p__Proteobacteria;c__Alphaproteobacteria;o__Rhizobiales;f__Hyphomicrobiaceae;g__Pedomicrobium	0	0	0	0	0	0	9.10705e-05	0	0	0	0	0	0.000112621	0	0.000149499
k__Bacteria;p__Proteobacteria;c__Alphaproteobacteria;o__Rhizobiales;f__Hyphomicrobiaceae;g__Rhodoplanes	0.000243427	0.000313512	0.000224341	0.000443164	0.000376459	0	0.000273212	3.75235e-05	0	0	7.85083e-05	0	0	0.000411421	0
k__Bacteria;p__Proteobacteria;c__Alphaproteobacteria;o__Rhizobiales;f__Methylobacteriaceae;g__Methylobacterium	0	0	0	8.86328e-05	0.000188229	0	0	0	0	0	0	0	0	0	0
k__Bacteria;p__Proteobacteria;c__Alphaproteobacteria;o__Rhizobiales;f__Methylocystaceae;g__	0	0.000104504	0.000747803	4.43164e-05	0	0	0.000136606	0	0	0	3.92542e-05	0	7.50807e-05	0	3.73748e-05
k__Bacteria;p__Proteobacteria;c__Alphaproteobacteria;o__Rhizobiales;f__Phyllobacteriaceae;Other	0	0	7.47803e-05	0	0	0	0	0	0	0	3.92542e-05	4.10122e-05	0	0.000534847	7.47496e-05
k__Bacteria;p__Proteobacteria;c__Alphaproteobacteria;o__Rhizobiales;f__Phyllobacteriaceae;g__	0.00584226	0.00966663	0.00654328	0.00531797	0.00746643	0.00546539	0.00428032	0.012833	0.00464818	0.00748663	0.0136997	0.00832547	0.00777085	0.00855756	0.0109134
k__Bacteria;p__Proteobacteria;c__Alphaproteobacteria;o__Rhizobiales;f__Phyllobacteriaceae;g__Phyllobacterium	0.000486855	0.00026126	0.000448682	0.000398848	0.000439202	0.000248427	0.0015482	0.000187617	0.000480846	0.000305577	0.00125613	0.000287085	0.00150161	0.000905126	0.00142024
k__Bacteria;p__Proteobacteria;c__Alphaproteobacteria;o__Rhizobiales;f__Rhizobiaceae;g__Agrobacterium	0	0.000209008	0.000373902	0.000443164	6.27431e-05	0	0.000136606	0	0.000160282	0	0.000353288	8.20244e-05	0	0.000123426	0.000112124
k__Bacteria;p__Proteobacteria;c__Alphaproteobacteria;o__Rhizobiales;f__Rhizobiaceae;g__Kaistia	0	0	3.73902e-05	8.86328e-05	0	0	0	0	0	0	0	4.10122e-05	3.75404e-05	0	0
k__Bacteria;p__Proteobacteria;c__Alphaproteobacteria;o__Rhizobiales;f__Rhizobiaceae;g__Rhizobium	0	5.22521e-05	0	8.86328e-05	0	0	0	0.000150094	0	0	0	0	3.75404e-05	0	0
k__Bacteria;p__Proteobacteria;c__Alphaproteobacteria;o__Rhizobiales;f__Xanthobacteraceae;g__	0	5.22521e-05	0	0.000132949	0.000125486	8.28089e-05	0	0	0.000320564	0	0	0	0	0.000329137	7.47496e-05
k__Bacteria;p__Proteobacteria;c__Alphaproteobacteria;o__Rhizobiales;f__Xanthobacteraceae;g__Azorhizobium	0	0	0	0	0	0	0	0	0	0	0.000117763	0	0	0	0
k__Bacteria;p__Proteobacteria;c__Alphaproteobacteria;o__Rhodobacterales;Other;Other	0	0	0	0	0	0	0	3.75235e-05	0	0	0	0	0.000112621	0	0
k__Bacteria;p__Proteobacteria;c__Alphaproteobacteria;o__Rhodobacterales;f__Hyphomonadaceae;Other	0.0121714	0.0209008	0.00893625	0.0117439	0.00922324	0.0121729	0.00646601	0.00427767	0.0161885	0.013751	0.0135034	0.0151335	0.00844658	0.00629474	0.00381223
k__Bacteria;p__Proteobacteria;c__Alphaproteobacteria;o__Rhodobacterales;f__Hyphomonadaceae;g__	0.00584226	0.00308287	0.00239297	0.00248172	0.00257247	0.00289831	0.000637494	0.0019137	0.00544959	0.0025974	0.0047105	0.00274782	0.00274045	0.00271538	0.00160712
k__Bacteria;p__Proteobacteria;c__Alphaproteobacteria;o__Rhodobacterales;f__Hyphomonadaceae;g__Hellea	0	0.000627025	0.000299121	0.000487481	0.000501945	0.000414044	9.10705e-05	0.000300188	0	0.000152788	0.000628067	0.000738219	0.000225242	0.000493705	0
k__Bacteria;p__Proteobacteria;c__Alphaproteobacteria;o__Rhodobacterales;f__Hyphomonadaceae;g__Hirschia	0	5.22521e-05	0	0.000265899	0	0	0	0	0.000320564	0	0.000235525	0	0	0	0
k__Bacteria;p__Proteobacteria;c__Alphaproteobacteria;o__Rhodobacterales;f__Hyphomonadaceae;g__Hyphomonas	0	0.000104504	0.000261731	0	6.27431e-05	0.000414044	0	0.000300188	0.000320564	0.000152788	0.000785083	0.000123037	0.000337863	0.000205711	0.000186874
k__Bacteria;p__Proteobacteria;c__Alphaproteobacteria;o__Rhodobacterales;f__Hyphomonadaceae;g__Maricaulis	0	0.00167207	0.000186951	0.000886328	0.00169406	0.000165618	0.000637494	0.000900563	0.000320564	0	0.000196271	0.00036911	0.000225242	0.000740558	0.000112124
k__Bacteria;p__Proteobacteria;c__Alphaproteobacteria;o__Rhodobacterales;f__Hyphomonadaceae;g__Oceanicaulis	0.00097371	5.22521e-05	0.00104692	0.000886328	0.000313716	0.000165618	4.55353e-05	0.000675422	0	0.000305577	0	0	0	0.000205711	0
k__Bacteria;p__Proteobacteria;c__Alphaproteobacteria;o__Rhodobacterales;f__Rhodobacteraceae;Other	0.314995	0.324747	0.341073	0.289563	0.327017	0.388788	0.392833	0.218724	0.47748	0.454545	0.446006	0.447853	0.261844	0.359829	0.474772
k__Bacteria;p__Proteobacteria;c__Alphaproteobacteria;o__Rhodobacterales;f__Rhodobacteraceae;g__Anaerospora	0.000243427	0.000470269	0.000785193	0.000531797	0.00119212	0.000248427	0.000819635	0.000187617	0.00128226	0.00106952	0.00129539	0.000205061	0.000375404	0.000205711	0.000672746
k__Bacteria;p__Proteobacteria;c__Alphaproteobacteria;o__Rhodobacterales;f__Rhodobacteraceae;g__Antarctobacter	0.0146056	0.00412791	0.0223593	0.00815422	0.0217091	0.00794965	0.0170302	0.0226642	0.00593044	0.00932009	0.00690873	0.00397818	0.00322847	0.00596561	0.00482135
k__Bacteria;p__Proteobacteria;c__Alphaproteobacteria;o__Rhodobacterales;f__Rhodobacteraceae;g__Loktanella	0.0223953	0.0104504	0.013797	0.0179481	0.0222111	0.019046	0.0147534	0.0177111	0.0214778	0.0229183	0.0160157	0.0137391	0.0116	0.0108615	0.0125953
k__Bacteria;p__Proteobacteria;c__Alphaproteobacteria;o__Rhodobacterales;f__Rhodobacteraceae;g__Marivita	0.0265336	0.000940537	0.0094971	0.0151562	0.00106663	0.00910898	0.0164838	0.0157598	0.0027248	0.00366692	0.00215898	0.000861256	0.00123883	0.00283881	0.00127074
k__Bacteria;p__Proteobacteria;c__Alphaproteobacteria;o__Rhodobacterales;f__Rhodobacteraceae;g__Nautella	0.00925024	0.000940537	0.00254253	0.00429869	0.00313716	0.00977145	0.00291426	0.00600375	0.00144254	0.00106952	0.00235525	0.00188656	0.00138899	0.00378507	0.00179399
k__Bacteria;p__Proteobacteria;c__Alphaproteobacteria;o__Rhodobacterales;f__Rhodobacteraceae;g__Octadecabacter	0.0107108	0.0226774	0.0238549	0.0255263	0.0296775	0.0260848	0.0190337	0.0482176	0.0280494	0.0322383	0.0454956	0.0361317	0.0539455	0.0152226	0.0325161
k__Bacteria;p__Proteobacteria;c__Alphaproteobacteria;o__Rhodobacterales;f__Rhodobacteraceae;g__Paracoccus	0	0.000156756	0.000261731	8.86328e-05	0.000439202	8.28089e-05	0	0.000412758	0.000160282	0.000305577	7.85083e-05	0.000123037	0.000187702	0.000164568	7.47496e-05
k__Bacteria;p__Proteobacteria;c__Alphaproteobacteria;o__Rhodobacterales;f__Rhodobacteraceae;g__Phaeobacter	0.0413827	0.0694952	0.0868947	0.0262353	0.054963	0.0527493	0.101225	0.103039	0.0541753	0.0644767	0.0572718	0.0732478	0.0402808	0.0262075	0.0427568
k__Bacteria;p__Proteobacteria;c__Alphaproteobacteria;o__Rhodobacterales;f__Rhodobacteraceae;g__Rhodobaca	0	0.000313512	0.000261731	0.00624862	0.000125486	8.28089e-05	0.000182141	0.000150094	0.000160282	0.000305577	0.000196271	0.000164049	3.75404e-05	0	0.000224249
k__Bacteria;p__Proteobacteria;c__Alphaproteobacteria;o__Rhodobacterales;f__Rhodobacteraceae;g__Rhodobacter	0.00121714	0.000156756	0.000486072	0.000354531	0.000627431	0.000331236	0.000591958	0.000412758	0.000320564	0.000763942	0.00651619	0.000492146	0.000412944	0.000452563	0.00175662
k__Bacteria;p__Proteobacteria;c__Alphaproteobacteria;o__Rhodobacterales;f__Rhodobacteraceae;g__Rubellimicrobium	0	0.000104504	0	0	0	0	0	0	0	0	0	0	0	0	0
k__Bacteria;p__Proteobacteria;c__Alphaproteobacteria;o__Rhodospirillales;Other;Other	0.000243427	0.000156756	0	0.000177266	6.27431e-05	0.000165618	0	0.000150094	0.000480846	0	0	0	0.000112621	0.000740558	0.000186874
k__Bacteria;p__Proteobacteria;c__Alphaproteobacteria;o__Rhodospirillales;f__;g__	0	5.22521e-05	0	0	0	0	0.000364282	3.75235e-05	0	0	0	0	3.75404e-05	4.11421e-05	0
k__Bacteria;p__Proteobacteria;c__Alphaproteobacteria;o__Rhodospirillales;f__Acetobacteraceae;g__	0	0	0.00100953	8.86328e-05	6.27431e-05	0	0	0	0	0	3.92542e-05	0	0	0	0
k__Bacteria;p__Proteobacteria;c__Alphaproteobacteria;o__Rhodospirillales;f__Acetobacteraceae;g__Roseococcus	0	0	0	0.000132949	0	0	0	0	0	0	0	0	0	0	0
k__Bacteria;p__Proteobacteria;c__Alphaproteobacteria;o__Rhodospirillales;f__Rhodospirillaceae;Other	0	0.000104504	3.73902e-05	4.43164e-05	0.000125486	8.28089e-05	0	0	0.000160282	0.000152788	3.92542e-05	0	0.000225242	0	7.47496e-05
k__Bacteria;p__Proteobacteria;c__Alphaproteobacteria;o__Rhodospirillales;f__Rhodospirillaceae;g__	0.00097371	0.000888285	0.000523462	0.00203856	0.000878404	0.000414044	9.10705e-05	0.000150094	0.000160282	0.000152788	0.000353288	0.000205061	0.000150161	0.000287995	0.000336373
k__Bacteria;p__Proteobacteria;c__Alphaproteobacteria;o__Rickettsiales;Other;Other	0	0.000313512	0	0	0	0.000248427	0	0.00011257	0.000160282	0	0.000117763	4.10122e-05	0	0	0
k__Bacteria;p__Proteobacteria;c__Alphaproteobacteria;o__Rickettsiales;f__;g__	0.000486855	0.000365764	0.0026547	0.00128518	0.000188229	0.000828089	0.000455353	0.000262664	0.000320564	0.000152788	0.000314033	0.000410122	0.000750807	0.000534847	0.000822245
k__Bacteria;p__Proteobacteria;c__Alphaproteobacteria;o__Rickettsiales;f__Pelagibacteraceae;g__	0.00097371	0.000313512	0.000411292	0.000886328	0.000878404	0.000248427	0.00227676	0.00123827	0.000320564	0.000458365	7.85083e-05	0.000123037	0	0.000205711	0
k__Bacteria;p__Proteobacteria;c__Alphaproteobacteria;o__Rickettsiales;f__Rickettsiaceae;Other	0	0.000104504	0	0	0	0	0	0	0	0	0	0	0	0.000123426	0
k__Bacteria;p__Proteobacteria;c__Alphaproteobacteria;o__Rickettsiales;f__Rickettsiaceae;g__	0.000730282	0.00151531	0.00250514	0.000177266	0.000878404	0.00074528	0.000683029	0.00105066	0.00224395	0.00198625	0.00047105	0.00771029	0.00292815	0.00148112	0.000186874
k__Bacteria;p__Proteobacteria;c__Alphaproteobacteria;o__Rickettsiales;f__mitochondria;Other	0	0	0	0	0	0	0	0.000150094	0	0	0	0	0	0	0
k__Bacteria;p__Proteobacteria;c__Alphaproteobacteria;o__Sphingomonadales;Other;Other	0.00462512	0.00219459	0.00179473	0.00230445	0.00225875	0.00256708	0.00596512	0.00202627	0.00528931	0.00213904	0.00494603	0.0036911	0.00349125	0.00415535	0.0039991
k__Bacteria;p__Proteobacteria;c__Alphaproteobacteria;o__Sphingomonadales;f__;g__	0	0	0.000448682	0.000221582	0	0	0.000136606	0.000225141	0	0.000152788	0.000196271	0.00036911	0.000150161	0.000205711	0.000822245
k__Bacteria;p__Proteobacteria;c__Alphaproteobacteria;o__Sphingomonadales;f__Erythrobacteraceae;Other	0.00170399	0.000836033	0.000486072	0.00137381	0.000564688	0.000993707	0.00122945	0.000450281	0.00080141	0.00122231	0.000863592	0.000246073	0.00187702	0.00213939	0.00257886
k__Bacteria;p__Proteobacteria;c__Alphaproteobacteria;o__Sphingomonadales;f__Erythrobacteraceae;g__	0.00365141	0.00151531	0.00149561	0.00119654	0.00169406	0.00132494	0.00437139	0.000825516	0.000961693	0.00106952	0.00125613	0.0013534	0.00135145	0.00115198	0.00164449
k__Bacteria;p__Proteobacteria;c__Alphaproteobacteria;o__Sphingomonadales;f__Erythrobacteraceae;g__Lutibacterium	0.000243427	5.22521e-05	0.000336511	0.000398848	0.000439202	0.000496853	0.000728564	0.000300188	0.000320564	0.000152788	0.00047105	0.000123037	0.000600646	8.22842e-05	0.00085962
k__Bacteria;p__Proteobacteria;c__Alphaproteobacteria;o__Sphingomonadales;f__Sphingomonadaceae;Other	0	0	0	0	0	0	0	7.50469e-05	0	0.000152788	0	0	3.75404e-05	0	0
k__Bacteria;p__Proteobacteria;c__Alphaproteobacteria;o__Sphingomonadales;f__Sphingomonadaceae;g__	0	0	0	0.000221582	0.000125486	0.000165618	9.10705e-05	0.000150094	0	0	0	8.20244e-05	0.000112621	0	0.000448498
k__Bacteria;p__Proteobacteria;c__Alphaproteobacteria;o__Sphingomonadales;f__Sphingomonadaceae;g__Kaistobacter	0	0	7.47803e-05	0.000132949	6.27431e-05	0.000165618	0.000500888	3.75235e-05	0	0	0.000157017	8.20244e-05	3.75404e-05	0.000164568	3.73748e-05
k__Bacteria;p__Proteobacteria;c__Alphaproteobacteria;o__Sphingomonadales;f__Sphingomonadaceae;g__Novosphingobium	0	0	0.000224341	0.000531797	0.000250973	8.28089e-05	0	0.000337711	0.000320564	0	0.000117763	0.000123037	0.000262782	0.000329137	0.000298998
k__Bacteria;p__Proteobacteria;c__Alphaproteobacteria;o__Sphingomonadales;f__Sphingomonadaceae;g__Sphingobium	0	0	0	0	0.000125486	0	0.000182141	0.00011257	0.000320564	0	7.85083e-05	0	0	0	0.000112124
k__Bacteria;p__Proteobacteria;c__Alphaproteobacteria;o__Sphingomonadales;f__Sphingomonadaceae;g__Sphingomonas	0.00146056	0.000313512	0.000448682	0.000443164	0.000564688	0.000662471	0.000546423	0.000150094	0.000641128	0.000305577	0.000392542	0.000164049	0.000262782	0.0007817	0.000597997
k__Bacteria;p__Proteobacteria;c__Alphaproteobacteria;o__Sphingomonadales;f__Sphingomonadaceae;g__Sphingopyxis	0	0	0	0	0	8.28089e-05	0	0	0	0	0	0	0	0	3.73748e-05
k__Bacteria;p__Proteobacteria;c__Betaproteobacteria;Other;Other;Other	0	0.000156756	7.47803e-05	0	0	0	0	0	0	0	0	4.10122e-05	0	0.000246853	0
k__Bacteria;p__Proteobacteria;c__Betaproteobacteria;o__;f__;g__	0.000243427	0.000209008	0	0.000132949	0.000125486	8.28089e-05	0	3.75235e-05	0	0.000152788	7.85083e-05	8.20244e-05	0	0	0.000373748
k__Bacteria;p__Proteobacteria;c__Betaproteobacteria;o__ASSO-13;f__;g__	0	0	3.73902e-05	0	0	0	0	0	0	0	0	0	3.75404e-05	0	3.73748e-05
k__Bacteria;p__Proteobacteria;c__Betaproteobacteria;o__Burkholderiales;Other;Other	0	0.000156756	7.47803e-05	0	0	8.28089e-05	0	0	0.000160282	0	0	0	0	8.22842e-05	3.73748e-05
k__Bacteria;p__Proteobacteria;c__Betaproteobacteria;o__Burkholderiales;f__;g__	0	5.22521e-05	0	4.43164e-05	0	8.28089e-05	0	3.75235e-05	0.000160282	0	0	0	3.75404e-05	0	0.000149499
k__Bacteria;p__Proteobacteria;c__Betaproteobacteria;o__Burkholderiales;f__Alcaligenaceae;g__Denitrobacter	0	0	0.000299121	0	0	0	4.55353e-05	0	0	0	0	0	0	0	0
k__Bacteria;p__Proteobacteria;c__Betaproteobacteria;o__Burkholderiales;f__Alcaligenaceae;g__Pigmentiphaga	0.000486855	0	0.00400075	0	6.27431e-05	0.000828089	9.10705e-05	0.000375235	0.000641128	0	3.92542e-05	0	0.0100233	0	0.000448498
k__Bacteria;p__Proteobacteria;c__Betaproteobacteria;o__Burkholderiales;f__Comamonadaceae;Other	0	0	7.47803e-05	0.000132949	0	0	0.000318747	0.00011257	0.000320564	0	3.92542e-05	0.000164049	0.000112621	0	0
k__Bacteria;p__Proteobacteria;c__Betaproteobacteria;o__Burkholderiales;f__Comamonadaceae;g__Aquabacterium	0.000243427	0	0	0	0	0	0.000182141	0	0	0	3.92542e-05	0	0.000150161	4.11421e-05	0
k__Bacteria;p__Proteobacteria;c__Betaproteobacteria;o__Burkholderiales;f__Comamonadaceae;g__Comamonas	0	0.000156756	0.00011217	8.86328e-05	0.000188229	0	9.10705e-05	3.75235e-05	0	0.000152788	0.000157017	8.20244e-05	0.000187702	0.000287995	0.000710121
k__Bacteria;p__Proteobacteria;c__Betaproteobacteria;o__Burkholderiales;f__Comamonadaceae;g__Limnohabitans	0	0.000783781	0.000448682	0.000265899	0.000564688	0.000496853	0.000182141	0.000225141	0.000961693	0.000458365	0.000196271	0.000123037	0.000525565	0.000411421	0.000635372
k__Bacteria;p__Proteobacteria;c__Betaproteobacteria;o__Burkholderiales;f__Oxalobacteraceae;Other	0.000243427	0	0	0	0	0	0	0	0	0.000152788	0	8.20244e-05	0	0	0
k__Bacteria;p__Proteobacteria;c__Betaproteobacteria;o__Burkholderiales;f__Oxalobacteraceae;g__Janthinobacterium	0	0	0.00011217	0	6.27431e-05	0	0	0	0	0	0	4.10122e-05	3.75404e-05	0	3.73748e-05
k__Bacteria;p__Proteobacteria;c__Betaproteobacteria;o__Burkholderiales;f__Oxalobacteraceae;g__Polynucleobacter	0	5.22521e-05	3.73902e-05	0	0	0	0	0	0	0	3.92542e-05	0	3.75404e-05	0	0
k__Bacteria;p__Proteobacteria;c__Betaproteobacteria;o__Burkholderiales;f__Oxalobacteraceae;g__Ralstonia	0	0	0	0	0	0	0	0	0	0	0	0	3.75404e-05	8.22842e-05	0
k__Bacteria;p__Proteobacteria;c__Betaproteobacteria;o__Methylophilales;Other;Other	0	0	7.47803e-05	0.000132949	0	0	4.55353e-05	0	0	0	0	0	0	0	0
k__Bacteria;p__Proteobacteria;c__Betaproteobacteria;o__Methylophilales;f__Methylophilaceae;g__	0	0.000156756	0.000224341	4.43164e-05	0	0.000248427	0.000273212	0.000337711	0.000480846	0.000152788	3.92542e-05	0.000164049	7.50807e-05	0.000699416	0.000186874
k__Bacteria;p__Proteobacteria;c__Betaproteobacteria;o__Methylophilales;f__Methylophilaceae;g__Methylotenera	0	5.22521e-05	0.00011217	0.000132949	0	8.28089e-05	4.55353e-05	0	0.000160282	0.000152788	0.000117763	8.20244e-05	0.000150161	4.11421e-05	0.000186874
k__Bacteria;p__Proteobacteria;c__Betaproteobacteria;o__Neisseriales;f__Neisseriaceae;Other	0	0	0.00011217	0	0	0	0	0	0	0	3.92542e-05	0	0.000150161	0	0.000112124
k__Bacteria;p__Proteobacteria;c__Betaproteobacteria;o__Neisseriales;f__Neisseriaceae;g__Neisseria	0	0	7.47803e-05	0	6.27431e-05	0	0	0	0	0	0	0	0	0	0
k__Bacteria;p__Proteobacteria;c__Betaproteobacteria;o__Neisseriales;f__Neisseriaceae;g__Vitreoscilla	0	0	0	4.43164e-05	0	0	0.000182141	0	0	0	0	0	0	0	0
k__Bacteria;p__Proteobacteria;c__Betaproteobacteria;o__Nitrosomonadales;f__Nitrosomonadaceae;Other	0	5.22521e-05	0	0.000132949	0	0	0	0	0	0	0	4.10122e-05	0	8.22842e-05	0.000186874
k__Bacteria;p__Proteobacteria;c__Betaproteobacteria;o__Nitrosomonadales;f__Nitrosomonadaceae;g__	0	5.22521e-05	3.73902e-05	0	0	0	0	0	0.000160282	0	0	0	3.75404e-05	0.000205711	0
k__Bacteria;p__Proteobacteria;c__Betaproteobacteria;o__Procabacteriales;f__Procabacteriaceae;g__	0	0	0	0	0	0	0	0	0	0	0.000117763	0	0	0	3.73748e-05
k__Bacteria;p__Proteobacteria;c__Betaproteobacteria;o__Rhodocyclales;f__Rhodocyclaceae;Other	0	0	3.73902e-05	4.43164e-05	6.27431e-05	0	0	0	0.000160282	0	0	0	3.75404e-05	0	3.73748e-05
k__Bacteria;p__Proteobacteria;c__Betaproteobacteria;o__Rhodocyclales;f__Rhodocyclaceae;g__Dechloromonas	0	0.000209008	0	4.43164e-05	0.000125486	0	0	0	0	0	0	0	0	0	0
k__Bacteria;p__Proteobacteria;c__Betaproteobacteria;o__SC-I-84;f__;g__	0	0	0	0	0	0	0	0	0	0	0	0	0	8.22842e-05	0
k__Bacteria;p__Proteobacteria;c__Deltaproteobacteria;Other;Other;Other	0.000486855	0.000313512	7.47803e-05	0.000974961	0.00112938	0.000579662	9.10705e-05	0.000412758	0.000480846	0.000458365	7.85083e-05	0.000410122	0.00105113	0.000452563	7.47496e-05
k__Bacteria;p__Proteobacteria;c__Deltaproteobacteria;o__;f__;g__	0	0	0.000149561	0	0.000188229	8.28089e-05	0	3.75235e-05	0	0	0	8.20244e-05	0.000187702	0.000205711	7.47496e-05
k__Bacteria;p__Proteobacteria;c__Deltaproteobacteria;o__Bdellovibrionales;f__Bacteriovoracaceae;Other	0	0.000313512	0.000186951	4.43164e-05	0.000188229	8.28089e-05	0	0	0.000320564	0	0.000196271	0.0050445	3.75404e-05	0.000246853	0.000186874
k__Bacteria;p__Proteobacteria;c__Deltaproteobacteria;o__Bdellovibrionales;f__Bacteriovoracaceae;g__	0	0.000731529	3.73902e-05	0.000221582	0.000313716	8.28089e-05	0.000728564	0.000750469	0	0.000152788	0.000353288	0.000328097	0.000187702	0	0.000112124
k__Bacteria;p__Proteobacteria;c__Deltaproteobacteria;o__Bdellovibrionales;f__Bacteriovoracaceae;g__Bacteriovorax	0.000730282	0.000836033	0.000747803	0.000398848	0.00131761	0.000331236	0.000273212	0.000562852	0.000480846	0.000458365	0.00047105	0.000451134	0.00101359	0.000617132	0.000485872
k__Bacteria;p__Proteobacteria;c__Deltaproteobacteria;o__Bdellovibrionales;f__Bacteriovoracaceae;g__Peredibacter	0	0	0	0	0	0	0.000182141	0	0	0	0	0	0	0	0
k__Bacteria;p__Proteobacteria;c__Deltaproteobacteria;o__Bdellovibrionales;f__Bdellovibrionaceae;g__Bdellovibrio	0	0.00026126	0.00272948	0.00106359	0.00282344	0.000496853	0.000136606	0.000337711	0.00128226	0.00122231	0.000824338	0.000574171	0.000525565	0.000493705	0.000784871
k__Bacteria;p__Proteobacteria;c__Deltaproteobacteria;o__Desulfarculales;f__Desulfarculaceae;g__	0.000243427	0.000365764	0.000261731	0.000132949	0	0	0.000591958	0	0.000480846	0.000458365	0	0.000123037	0.000112621	0	0
k__Bacteria;p__Proteobacteria;c__Deltaproteobacteria;o__Desulfobacterales;f__Desulfobacteraceae;Other	0	0.00026126	0	0.000177266	6.27431e-05	0	0	3.75235e-05	0	0	3.92542e-05	0	7.50807e-05	0.000575989	3.73748e-05
k__Bacteria;p__Proteobacteria;c__Deltaproteobacteria;o__Desulfobacterales;f__Desulfobacteraceae;g__	0	0.000104504	7.47803e-05	4.43164e-05	6.27431e-05	0	0	0.00011257	0	0	0	4.10122e-05	0	8.22842e-05	0.000112124
k__Bacteria;p__Proteobacteria;c__Deltaproteobacteria;o__Desulfobacterales;f__Desulfobacteraceae;g__Desulfococcus	0.000486855	0.000574773	0.000149561	0.000265899	0.000564688	0.000165618	0.000227676	0.000150094	0.000480846	0	0.000117763	0.000164049	0.000300323	0.000575989	0.000186874
k__Bacteria;p__Proteobacteria;c__Deltaproteobacteria;o__Desulfobacterales;f__Desulfobacteraceae;g__Desulfosarcina	0	5.22521e-05	3.73902e-05	0.000354531	0.000313716	0	0.000136606	7.50469e-05	0	0	7.85083e-05	8.20244e-05	3.75404e-05	0	7.47496e-05
k__Bacteria;p__Proteobacteria;c__Deltaproteobacteria;o__Desulfobacterales;f__Desulfobulbaceae;Other	0.000730282	0.00167207	0.00104692	0.003501	0.0023215	0.000910898	0.00145713	0.000900563	0.000641128	0.000611154	0.00102061	0.000246073	0.00112621	0.00172797	0.00190611
k__Bacteria;p__Proteobacteria;c__Deltaproteobacteria;o__Desulfobacterales;f__Desulfobulbaceae;g__	0.00559883	0.00256035	0.00332772	0.00744516	0.00476848	0.00198741	0.00305086	0.00202627	0.00240423	0.00198625	0.00243376	0.00118935	0.00168932	0.00382622	0.00467185
k__Bacteria;p__Proteobacteria;c__Deltaproteobacteria;o__Desulfobacterales;f__Desulfobulbaceae;g__Desulfobulbus	0.000243427	5.22521e-05	0.00011217	0.000132949	0.000188229	8.28089e-05	9.10705e-05	0.00011257	0	0.000152788	0	0.000123037	7.50807e-05	0.000452563	0.000523247
k__Bacteria;p__Proteobacteria;c__Deltaproteobacteria;o__Desulfobacterales;f__Desulfobulbaceae;g__Desulforhopalus	0.000243427	5.22521e-05	0	8.86328e-05	0.000125486	0.000165618	0	3.75235e-05	0	0.000305577	0	4.10122e-05	3.75404e-05	8.22842e-05	0
k__Bacteria;p__Proteobacteria;c__Deltaproteobacteria;o__Desulfobacterales;f__Desulfobulbaceae;g__Desulfotalea	0	0	0.000149561	8.86328e-05	0	8.28089e-05	0	0	0	0	0	4.10122e-05	0	0.000164568	0
k__Bacteria;p__Proteobacteria;c__Deltaproteobacteria;o__Desulfovibrionales;f__Desulfovibrionaceae;g__	0	5.22521e-05	7.47803e-05	0.000132949	0.000125486	0	0.000591958	0.00011257	0.000160282	0	3.92542e-05	4.10122e-05	0.000300323	0.000205711	0.000112124
k__Bacteria;p__Proteobacteria;c__Deltaproteobacteria;o__Desulfuromonadales;Other;Other	0	0	3.73902e-05	4.43164e-05	0	0	0	0	0	0	0.000117763	0	0	0	0
k__Bacteria;p__Proteobacteria;c__Deltaproteobacteria;o__Desulfuromonadales;f__Desulfuromonadaceae;g__	0.00097371	0.000731529	0.000336511	0.00163971	0.00175681	0.000993707	0.000683029	0.000787992	0.000961693	0.00091673	0.000706575	0.000164049	0.000976049	0.000617132	0.00130812
k__Bacteria;p__Proteobacteria;c__Deltaproteobacteria;o__Desulfuromonadales;f__Geobacteraceae;g__Geobacter	0.000243427	5.22521e-05	3.73902e-05	8.86328e-05	0	0	0.000182141	0.00011257	0	0	0	0	3.75404e-05	0.000164568	0
k__Bacteria;p__Proteobacteria;c__Deltaproteobacteria;o__GMD14H09;f__;g__	0.000730282	0.000627025	7.47803e-05	4.43164e-05	0.000752918	0.000165618	0	0.000300188	0.000160282	0.000763942	0.000274779	8.20244e-05	0.000525565	0.000370279	0
k__Bacteria;p__Proteobacteria;c__Deltaproteobacteria;o__MIZ46;f__;g__	0	0	0	0	0	0	0	0	0	0	0	0	0	8.22842e-05	0
k__Bacteria;p__Proteobacteria;c__Deltaproteobacteria;o__Myxococcales;Other;Other	0	0.00026126	0	0	0	8.28089e-05	0	0.000225141	0	0	0	4.10122e-05	0	8.22842e-05	0.000149499
k__Bacteria;p__Proteobacteria;c__Deltaproteobacteria;o__Myxococcales;f__;g__	0.00681597	0.00334413	0.00186951	0.00327942	0.00307441	0.00256708	0.00136606	0.00285178	0.00240423	0.00229183	0.0014524	0.000820244	0.00337863	0.00333251	0.00347586
k__Bacteria;p__Proteobacteria;c__Deltaproteobacteria;o__Myxococcales;f__Cystobacterineae;g__	0	0.000104504	0	0	0	0	0.000500888	0	0	0	0.000196271	0	0	0	0
k__Bacteria;p__Proteobacteria;c__Deltaproteobacteria;o__Myxococcales;f__Haliangiaceae;g__	0.000243427	0.000783781	0.000186951	0.000354531	0.000376459	0.000165618	0.000364282	7.50469e-05	0.000320564	0.000611154	0.000235525	0.000205061	0.000600646	4.11421e-05	0.000261624
k__Bacteria;p__Proteobacteria;c__Deltaproteobacteria;o__Myxococcales;f__Nannocystaceae;Other	0	0	0	0	0	0	0	7.50469e-05	0	0	0	0	0	0.000123426	0
k__Bacteria;p__Proteobacteria;c__Deltaproteobacteria;o__Myxococcales;f__Nannocystaceae;g__Plesiocystis	0	0.000574773	0	0	0	0	9.10705e-05	7.50469e-05	0	0	0	0	7.50807e-05	0	0
k__Bacteria;p__Proteobacteria;c__Deltaproteobacteria;o__Myxococcales;f__OM27;g__	0.000486855	0.00209008	0.000224341	4.43164e-05	0.000376459	0.00173899	0	0.00108818	0.0027248	0.0025974	0.000274779	0.000615183	0.00101359	0	0.000112124
k__Bacteria;p__Proteobacteria;c__Deltaproteobacteria;o__NB1-j;Other;Other	0	0	0	0.000132949	0	0	0	0	0	0	0	0	0	0	0
k__Bacteria;p__Proteobacteria;c__Deltaproteobacteria;o__NB1-j;f__;g__	0	0	0	0	0	0	0	0	0	0	0	0	0	0	0.000112124
k__Bacteria;p__Proteobacteria;c__Deltaproteobacteria;o__NB1-j;f__JTB38;g__	0.000243427	0.000836033	3.73902e-05	0.000310215	0.000627431	0.000331236	0.000273212	0.000337711	0.000480846	0.000305577	0.000392542	0.000246073	0.000450484	0.000329137	3.73748e-05
k__Bacteria;p__Proteobacteria;c__Deltaproteobacteria;o__NB1-j;f__NB1-i;g__	0	5.22521e-05	3.73902e-05	4.43164e-05	0.000250973	8.28089e-05	0	0	0	0	7.85083e-05	4.10122e-05	0.000300323	0	3.73748e-05
k__Bacteria;p__Proteobacteria;c__Deltaproteobacteria;o__PB19;f__;g__	0.000486855	0.000209008	0.000373902	0.000221582	6.27431e-05	0.000414044	0	0.000337711	0.000480846	0.000152788	0.000117763	8.20244e-05	0.000112621	0	0
k__Bacteria;p__Proteobacteria;c__Deltaproteobacteria;o__Spirobacillales;f__;g__	0	0.000418017	0.000149561	0.000177266	0.000439202	0	0	0.000712946	0.000480846	0.000763942	0.000157017	0	0.00311585	0	0.000149499
k__Bacteria;p__Proteobacteria;c__Deltaproteobacteria;o__Syntrophobacterales;f__;g__	0	0.000104504	3.73902e-05	0	0.000250973	8.28089e-05	0	0	0	0	0	8.20244e-05	3.75404e-05	0	0
k__Bacteria;p__Proteobacteria;c__Deltaproteobacteria;o__Syntrophobacterales;f__Syntrophaceae;g__	0	0.000104504	0	0	0	0	0	0	0	0	0	0	0	0	0
k__Bacteria;p__Proteobacteria;c__Deltaproteobacteria;o__Syntrophobacterales;f__Syntrophobacteraceae;g__	0	0	3.73902e-05	8.86328e-05	6.27431e-05	0	0	0	0	0	3.92542e-05	0	0.000112621	0	3.73748e-05
k__Bacteria;p__Proteobacteria;c__Deltaproteobacteria;o__[Entotheonellales];f__;g__	0.000486855	0.000104504	0	0.000221582	0	0	0	0	0	0	0.000117763	0	0	0	0
k__Bacteria;p__Proteobacteria;c__Epsilonproteobacteria;o__Campylobacterales;Other;Other	0	0.000522521	0.000186951	0	0.000125486	8.28089e-05	0	0.00105066	0.000160282	0.000611154	0	0	0	0.000205711	0
k__Bacteria;p__Proteobacteria;c__Epsilonproteobacteria;o__Campylobacterales;f__Campylobacteraceae;g__Arcobacter	0.000486855	0.00282161	0.00183212	0.00115223	0.00106663	0.00165618	0.000273212	0.00183865	0.00320564	0.00168067	0.000549558	0.00127138	0.00202718	0.00152226	0.000261624
k__Bacteria;p__Proteobacteria;c__Epsilonproteobacteria;o__Campylobacterales;f__Campylobacteraceae;g__Sulfurospirillum	0	0.000156756	0	0	0.000125486	0	0	0	0	0	0	4.10122e-05	0	0	0.000261624
k__Bacteria;p__Proteobacteria;c__Epsilonproteobacteria;o__Campylobacterales;f__Helicobacteraceae;Other	0	0	0	0	0	0	0.000956241	0	0	0	0	0	0	0	0
k__Bacteria;p__Proteobacteria;c__Epsilonproteobacteria;o__Campylobacterales;f__Helicobacteraceae;g__	0.00170399	0.00125405	0.0011591	0.0032351	0.0023215	0.00074528	0.00132052	0.00123827	0.000961693	0.000458365	0.0013739	0.000820244	0.00183948	0.00263309	0.00216774
k__Bacteria;p__Proteobacteria;c__Epsilonproteobacteria;o__Campylobacterales;f__Helicobacteraceae;g__Sulfuricurvum	0	0	0	0	0	0	0	0	0	0	0	0	0	0.000123426	0
k__Bacteria;p__Proteobacteria;c__Epsilonproteobacteria;o__Campylobacterales;f__Helicobacteraceae;g__Sulfurimonas	0.0129017	0.00564322	0.00702935	0.0129847	0.029803	0.00778403	0.0132963	0.0190244	0.00288508	0.00565317	0.000314033	0.000205061	0.000150161	0	0
k__Bacteria;p__Proteobacteria;c__Gammaproteobacteria;Other;Other;Other	0.0299416	0.0238269	0.00751542	0.0101485	0.0134898	0.0106823	0.00505441	0.0116323	0.0102581	0.010084	0.0070265	0.016774	0.0163676	0.0192134	0.00990432
k__Bacteria;p__Proteobacteria;c__Gammaproteobacteria;o__;f__;g__	0.00730282	0.00924862	0.000859974	0.00248172	0.00476848	0.00298112	0.00104731	0.0024015	0.00400705	0.00320856	0.00266928	0.0027068	0.00931001	0.00399078	0.00239199
k__Bacteria;p__Proteobacteria;c__Gammaproteobacteria;o__Aeromonadales;f__Aeromonadaceae;g__	0.000243427	5.22521e-05	7.47803e-05	0	0	0	0	3.75235e-05	0	0	3.92542e-05	0	7.50807e-05	4.11421e-05	0
k__Bacteria;p__Proteobacteria;c__Gammaproteobacteria;o__Aeromonadales;f__Succinivibrionaceae;g__Succinivibrio	0	0	7.47803e-05	0	0	0	0	0	0.000160282	0	0	0	0	0	0
k__Bacteria;p__Proteobacteria;c__Gammaproteobacteria;o__Alteromonadales;Other;Other	0.000730282	0.00146306	0.000598243	0.000576113	0.000627431	0.00173899	0.000728564	0.00138837	0.000320564	0.000611154	0.000510304	0.000656195	0.00236504	0.000534847	0.000373748
k__Bacteria;p__Proteobacteria;c__Gammaproteobacteria;o__Alteromonadales;f__;g__	0.00219085	0.00214233	0.000186951	0.0029692	0.00163132	0.000662471	0.00182141	0.00120075	0.00128226	0.000611154	0.0009421	0.000328097	0.00127637	0.000740558	0.00201824
k__Bacteria;p__Proteobacteria;c__Gammaproteobacteria;o__Alteromonadales;f__125ds10;g__	0	5.22521e-05	0	0	0	0	0	0.00011257	0	0	0	0	3.75404e-05	0	0
k__Bacteria;p__Proteobacteria;c__Gammaproteobacteria;o__Alteromonadales;f__211ds20;g__	0	5.22521e-05	3.73902e-05	0	0.000188229	8.28089e-05	0	0	0	0	0	0.000123037	0.000150161	0	0
k__Bacteria;p__Proteobacteria;c__Gammaproteobacteria;o__Alteromonadales;f__Alteromonadaceae;Other	0	0.000418017	0	0.000576113	6.27431e-05	0.000414044	0.000273212	3.75235e-05	0.000320564	0.000611154	0.000157017	8.20244e-05	0.000525565	0	0.000560622
k__Bacteria;p__Proteobacteria;c__Gammaproteobacteria;o__Alteromonadales;f__Alteromonadaceae;g__	0	5.22521e-05	0.000224341	0.000221582	0.000250973	0.000496853	9.10705e-05	0.000600375	0.000160282	0.000611154	0	0	0.000788347	0	0.000597997
k__Bacteria;p__Proteobacteria;c__Gammaproteobacteria;o__Alteromonadales;f__Alteromonadaceae;g__Agarivorans	0	0.000209008	0	0	0	0	4.55353e-05	0	0	0	0	0	0	0	0
k__Bacteria;p__Proteobacteria;c__Gammaproteobacteria;o__Alteromonadales;f__Alteromonadaceae;g__Alteromonas	0.0160662	0.00757655	0.0111423	0.0163528	0.00269795	0.0149884	0.012249	0.0290056	0.00560987	0.00672269	7.85083e-05	0.000123037	0.000412944	4.11421e-05	0.000224249
k__Bacteria;p__Proteobacteria;c__Gammaproteobacteria;o__Alteromonadales;f__Alteromonadaceae;g__BD2-13	0	0.000418017	0.000186951	0	0.000125486	0.000331236	9.10705e-05	0	0.000160282	0.000152788	0.000235525	0.000615183	0.000638186	0.000329137	0
k__Bacteria;p__Proteobacteria;c__Gammaproteobacteria;o__Alteromonadales;f__Alteromonadaceae;g__Candidatus Endobugula	0.000243427	0.000365764	7.47803e-05	0.000177266	0.00138035	0.000248427	0.000182141	0.000375235	0.000320564	0.000458365	0.000117763	0.00233769	0.000187702	4.11421e-05	3.73748e-05
k__Bacteria;p__Proteobacteria;c__Gammaproteobacteria;o__Alteromonadales;f__Alteromonadaceae;g__Glaciecola	0.00584226	0.00125405	0.00119649	0.0054066	0.000313716	0.00240146	0.0024589	0.00697936	0.000641128	0.00122231	0	0.000246073	0.000262782	0	0.000112124
k__Bacteria;p__Proteobacteria;c__Gammaproteobacteria;o__Alteromonadales;f__Alteromonadaceae;g__HB2-32-21	0	0.000104504	0	0.000265899	0	0.000331236	0	0	0.000961693	0.000305577	3.92542e-05	0	0.000187702	0	0.000373748
k__Bacteria;p__Proteobacteria;c__Gammaproteobacteria;o__Alteromonadales;f__Alteromonadaceae;g__Marinobacter	0	0	0	0	0	0	0	0	0	0	0	0	0	0	0.000112124
k__Bacteria;p__Proteobacteria;c__Gammaproteobacteria;o__Alteromonadales;f__Alteromonadaceae;g__ZD0117	0	5.22521e-05	0	8.86328e-05	6.27431e-05	8.28089e-05	0.000318747	0	0	0	0	0	3.75404e-05	0	0.000149499
k__Bacteria;p__Proteobacteria;c__Gammaproteobacteria;o__Alteromonadales;f__Alteromonadaceae;g__nsmpVI18	0	0	0	0	0	0	0	0	0	0	0	0	0	0.000164568	0
k__Bacteria;p__Proteobacteria;c__Gammaproteobacteria;o__Alteromonadales;f__Alteromonadaceae;g__unclassified	0.000730282	0.000209008	7.47803e-05	4.43164e-05	0	0	0	0.000187617	0.000320564	0.000152788	0.00047105	4.10122e-05	3.75404e-05	0	0
k__Bacteria;p__Proteobacteria;c__Gammaproteobacteria;o__Alteromonadales;f__Colwelliaceae;Other	0.000243427	0.00193333	0.00145822	0.00580545	0.00313716	0.011262	0.0273212	0.000787992	0.00753326	0.00580596	7.85083e-05	0.000164049	0.000112621	0	0
k__Bacteria;p__Proteobacteria;c__Gammaproteobacteria;o__Alteromonadales;f__Colwelliaceae;g__	0.0155794	0.00543421	0.00459899	0.01037	0.00721546	0.0306393	0.00569191	0.0222514	0.000641128	0.00336134	0.00109912	0.00192757	0.00131391	0.000946268	0.000373748
k__Bacteria;p__Proteobacteria;c__Gammaproteobacteria;o__Alteromonadales;f__Colwelliaceae;g__Thalassomonas	0	0.000470269	0.00011217	8.86328e-05	0	0.000662471	0.000182141	0.000150094	0.000160282	0	7.85083e-05	0.00036911	0.000150161	0.000452563	7.47496e-05
k__Bacteria;p__Proteobacteria;c__Gammaproteobacteria;o__Alteromonadales;f__HTCC2188;Other	0	0.00026126	0	0	0	0.000165618	0	0	0.000160282	0	0	0	0	0	3.73748e-05
k__Bacteria;p__Proteobacteria;c__Gammaproteobacteria;o__Alteromonadales;f__HTCC2188;g__	0.00146056	0.00177657	0.000859974	0.000709063	0.000501945	0.000496853	0.000318747	0.000525328	0.000160282	0.000305577	0.00157017	0.00118935	0.00142653	0.000329137	0.000411123
k__Bacteria;p__Proteobacteria;c__Gammaproteobacteria;o__Alteromonadales;f__HTCC2188;g__HTCC	0.00121714	0.00146306	0.00011217	0.000221582	0.00119212	0.00115932	0.000182141	0.000675422	0.00080141	0.00091673	0.000667321	0.000574171	0.00120129	0.000658274	0.000523247
k__Bacteria;p__Proteobacteria;c__Gammaproteobacteria;o__Alteromonadales;f__Moritellaceae;g__Moritella	0	0.000104504	0.000149561	0.000354531	0	0.000331236	0.000409817	0.000187617	0.000160282	0.000458365	0.000196271	0	0	0.000493705	0.000411123
k__Bacteria;p__Proteobacteria;c__Gammaproteobacteria;o__Alteromonadales;f__OM60;Other	0.00146056	0.00240359	0.00130866	0.00265899	0.00351362	0.00215303	0.00086517	0.00187617	0.00224395	0.00091673	0.00153091	0.00147644	0.00247766	0.00164568	0.00190611
k__Bacteria;p__Proteobacteria;c__Gammaproteobacteria;o__Alteromonadales;f__OM60;g__	0.037001	0.0404431	0.0199663	0.038511	0.0493788	0.0269129	0.0187605	0.0243902	0.0296522	0.0256684	0.0237095	0.0172251	0.0397552	0.0397844	0.0358798
k__Bacteria;p__Proteobacteria;c__Gammaproteobacteria;o__Alteromonadales;f__Psychromonadaceae;Other	0	0	0	0	0	0	0	0	0	0	0	0	7.50807e-05	0	0
k__Bacteria;p__Proteobacteria;c__Gammaproteobacteria;o__Alteromonadales;f__Psychromonadaceae;g__Psychromonas	0.000486855	0.00141081	0.000411292	0.000354531	0.000941147	0.000662471	0.000227676	0.000712946	0.000320564	0.00106952	0.000392542	0.00094328	0.000262782	0.00135769	7.47496e-05
k__Bacteria;p__Proteobacteria;c__Gammaproteobacteria;o__Alteromonadales;f__Shewanellaceae;g__Shewanella	0	0.000156756	0.00011217	0.000310215	0.00100389	8.28089e-05	0	7.50469e-05	0	0.000152788	7.85083e-05	0	7.50807e-05	0	0
k__Bacteria;p__Proteobacteria;c__Gammaproteobacteria;o__Chromatiales;Other;Other	0.00121714	0.000992789	0.000224341	0.00177266	0.000878404	0.000165618	4.55353e-05	0.000375235	0.000480846	0.00091673	0.000117763	0.00036911	0.000262782	0.00185139	0.000560622
k__Bacteria;p__Proteobacteria;c__Gammaproteobacteria;o__Chromatiales;f__;g__	0.00316456	0.00438917	0.00175734	0.00615998	0.00533317	0.00306393	0.00227676	0.0036773	0.00496874	0.00534759	0.00157017	0.00131239	0.00563105	0.00378507	0.00571834
k__Bacteria;p__Proteobacteria;c__Gammaproteobacteria;o__Chromatiales;f__Chromatiaceae;Other	0	0.000156756	0.000186951	0	0	8.28089e-05	0	0	0	0	0	0	0.000262782	0	3.73748e-05
k__Bacteria;p__Proteobacteria;c__Gammaproteobacteria;o__Chromatiales;f__Chromatiaceae;g__	0	5.22521e-05	3.73902e-05	4.43164e-05	0	0	0	0	0	0	0	0	0	0	0.000186874
k__Bacteria;p__Proteobacteria;c__Gammaproteobacteria;o__Chromatiales;f__Chromatiaceae;g__Allochromatium	0	0	0	0	0	0.000331236	0	0	0	0	0	0	0	0	0
k__Bacteria;p__Proteobacteria;c__Gammaproteobacteria;o__Chromatiales;f__Ectothiorhodospiraceae;g__	0.000730282	0.000104504	3.73902e-05	0.000132949	0.000125486	0	0.000136606	0	0	0	0	0	0.000112621	0	0
k__Bacteria;p__Proteobacteria;c__Gammaproteobacteria;o__HOC36;f__;g__	0.000486855	0.000104504	0.000186951	0.000132949	6.27431e-05	0	4.55353e-05	3.75235e-05	0	0	3.92542e-05	0	0	8.22842e-05	0
k__Bacteria;p__Proteobacteria;c__Gammaproteobacteria;o__HTCC2188;f__;g__	0.00243427	0.00151531	7.47803e-05	0	0.000188229	0.00157337	0.000500888	0.000262664	0.0017631	0.00122231	0.000157017	0.000984292	0.00187702	0.00353822	0
k__Bacteria;p__Proteobacteria;c__Gammaproteobacteria;o__HTCC2188;f__HTCC2089;g__	0.00243427	0.00161981	0.000785193	0.000531797	0.00175681	0.00132494	0.00086517	0.000375235	0.000641128	0.0013751	0.000706575	0.000615183	0.000750807	0.000863984	0.000448498
k__Bacteria;p__Proteobacteria;c__Gammaproteobacteria;o__HTCC2188;f__HTCC2089;g__Acinetobacter	0.000243427	0.000731529	0.00011217	0.000487481	0.000501945	0.000165618	0	0.000487805	0.000320564	0.000305577	0.000274779	0.000451134	0.000525565	0.000246853	0.000336373
k__Bacteria;p__Proteobacteria;c__Gammaproteobacteria;o__Legionellales;Other;Other	0.000730282	0.0012018	0.000785193	0.00115223	0.000627431	0.000579662	0.000409817	0.000525328	0.00080141	0.000305577	0.000549558	0.00164049	0.00221488	0.00123426	0.000336373
k__Bacteria;p__Proteobacteria;c__Gammaproteobacteria;o__Legionellales;f__;g__	0	5.22521e-05	0.000149561	0	0.000313716	8.28089e-05	0.000546423	0.000187617	0.000320564	0	0.000157017	4.10122e-05	0.000375404	0.000164568	3.73748e-05
k__Bacteria;p__Proteobacteria;c__Gammaproteobacteria;o__Legionellales;f__Coxiellaceae;Other	0.000243427	0.000365764	0.000448682	8.86328e-05	0	8.28089e-05	0	0	0.000160282	0.000152788	7.85083e-05	0.000123037	0.000337863	0.000534847	0.000373748
k__Bacteria;p__Proteobacteria;c__Gammaproteobacteria;o__Legionellales;f__Coxiellaceae;g__	0.00097371	0.00209008	0.000411292	0.000177266	0.000125486	8.28089e-05	0.000227676	0.000525328	0	0	3.92542e-05	0	0.000675726	0.000534847	0
k__Bacteria;p__Proteobacteria;c__Gammaproteobacteria;o__Legionellales;f__Coxiellaceae;g__Aquicella	0	0	0	0.000354531	0	0	0.000273212	7.50469e-05	0	0	0.000117763	0	0.000337863	0.000205711	0.000523247
k__Bacteria;p__Proteobacteria;c__Gammaproteobacteria;o__Legionellales;f__Coxiellaceae;g__Rickettsiella	0	0.000365764	0.00011217	0.000664746	6.27431e-05	8.28089e-05	0.000591958	0.000300188	0	0.000305577	3.92542e-05	0.000164049	0.000488025	0.000617132	0.000149499
k__Bacteria;p__Proteobacteria;c__Gammaproteobacteria;o__Legionellales;f__Francisellaceae;g__	0	0.000156756	0.000299121	0.000132949	0.000250973	0.0270785	0.000910705	7.50469e-05	0.00913608	0.00733384	0.000235525	0.00266579	0.00589384	0.000246853	0
k__Bacteria;p__Proteobacteria;c__Gammaproteobacteria;o__Legionellales;f__Francisellaceae;g__Francisella	0.00316456	0.000156756	0.00284165	0.000132949	6.27431e-05	0.00703875	9.10705e-05	0.00097561	0.00657157	0.00733384	0	0.000164049	0.000863428	0.000123426	0
k__Bacteria;p__Proteobacteria;c__Gammaproteobacteria;o__Legionellales;f__Legionellaceae;Other	0	0.000209008	0.000299121	0.000132949	0.000125486	0	0.00100178	3.75235e-05	0.000320564	0	3.92542e-05	0	0.000300323	0.00106969	0.000523247
k__Bacteria;p__Proteobacteria;c__Gammaproteobacteria;o__Legionellales;f__Legionellaceae;g__	0.00243427	0.000365764	0.000336511	0.000886328	0.000627431	0.000331236	0.000273212	0.000787992	0.000961693	0	0.00102061	0.000779231	0.00187702	0.00148112	0.00246674
k__Bacteria;p__Proteobacteria;c__Gammaproteobacteria;o__Legionellales;f__Legionellaceae;g__Legionella	0	0.000104504	0.000299121	0.000354531	0.000188229	0	0.000910705	0.000337711	0.000160282	0	0	8.20244e-05	0.000112621	0.000411421	0.000186874
k__Bacteria;p__Proteobacteria;c__Gammaproteobacteria;o__Legionellales;f__Legionellaceae;g__Tatlockia	0	0	0	0	0	0	0.000409817	3.75235e-05	0	0	0	0	0	0.000329137	0
k__Bacteria;p__Proteobacteria;c__Gammaproteobacteria;o__Methylococcales;f__;g__	0	0.000104504	0	0	0.000188229	8.28089e-05	0	0.000187617	0.000160282	0	0.00176644	8.20244e-05	0.000450484	0.00102855	0
k__Bacteria;p__Proteobacteria;c__Gammaproteobacteria;o__Methylococcales;f__Crenotrichaceae;g__Crenothrix	0	0	3.73902e-05	0	0	0	0	0	0	0	0.000117763	0	0	0	0
k__Bacteria;p__Proteobacteria;c__Gammaproteobacteria;o__Methylococcales;f__Methylococcaceae;g__Methylocaldum	0	0	3.73902e-05	0.000132949	0.000125486	0	0	0	0	0	0	0	0	0	0
k__Bacteria;p__Proteobacteria;c__Gammaproteobacteria;o__Oceanospirillales;f__;g__	0.0119279	0.00532971	0.000486072	0.00904055	0.00288618	0.00173899	0.00250444	0.00116323	0.00288508	0.00168067	0.000902846	0.00159948	0.00187702	0.0007817	0.00104649
k__Bacteria;p__Proteobacteria;c__Gammaproteobacteria;o__Oceanospirillales;f__Alcanivoracaceae;g__Alcanivorax	0	0.000104504	0.000186951	0	0.000501945	0	0.000136606	3.75235e-05	0	0	0.000549558	0.000123037	0	0	0
k__Bacteria;p__Proteobacteria;c__Gammaproteobacteria;o__Oceanospirillales;f__Endozoicimonaceae;g__	0	0.000104504	0	0	0.000376459	0	0.00368836	0	0	0	0	0.000246073	0	0	0
k__Bacteria;p__Proteobacteria;c__Gammaproteobacteria;o__Oceanospirillales;f__Halomonadaceae;Other	0	0	0	0	0	0	0	7.50469e-05	0	0	0	0	0	0	0
k__Bacteria;p__Proteobacteria;c__Gammaproteobacteria;o__Oceanospirillales;f__Halomonadaceae;g__Candidatus Portiera	0.000730282	0.00146306	0.000560852	0.000797696	0.000501945	0.00074528	0.000318747	0.000600375	0.000320564	0.000763942	0.000117763	0.000287085	0.000976049	0	0.000186874
k__Bacteria;p__Proteobacteria;c__Gammaproteobacteria;o__Oceanospirillales;f__Halomonadaceae;g__Cobetia	0	0	0	0	0	0	0	0.00011257	0	0	0	0	0	0	0
k__Bacteria;p__Proteobacteria;c__Gammaproteobacteria;o__Oceanospirillales;f__Halomonadaceae;g__Halomonas	0	0	0	0	0	0	0	0	0	0	0	0	0	0.000329137	0
k__Bacteria;p__Proteobacteria;c__Gammaproteobacteria;o__Oceanospirillales;f__Oceanospirillaceae;Other	0.000486855	0.000104504	0.000598243	0.000310215	0	0.000331236	0.000318747	0.000375235	0	0.000152788	0.000353288	0.000492146	0.000412944	0	0.000112124
k__Bacteria;p__Proteobacteria;c__Gammaproteobacteria;o__Oceanospirillales;f__Oceanospirillaceae;g__	0.000243427	0.000365764	0	0	0	0	0	0.000300188	0	0.000152788	0	8.20244e-05	7.50807e-05	0.000287995	0
k__Bacteria;p__Proteobacteria;c__Gammaproteobacteria;o__Oceanospirillales;f__Oceanospirillaceae;g__Marinomonas	0.000730282	0.000313512	7.47803e-05	4.43164e-05	6.27431e-05	0	0.000273212	7.50469e-05	0	0	3.92542e-05	0.000164049	0.000150161	0.000164568	0.000224249
k__Bacteria;p__Proteobacteria;c__Gammaproteobacteria;o__Oceanospirillales;f__Oceanospirillaceae;g__Oleibacter	0.000243427	0.000104504	7.47803e-05	8.86328e-05	6.27431e-05	8.28089e-05	0.0007741	0.000150094	0	0	0.000117763	0.000123037	0	0	0
k__Bacteria;p__Proteobacteria;c__Gammaproteobacteria;o__Oceanospirillales;f__Oceanospirillaceae;g__Oleispira	0.00170399	0.000313512	0.000336511	0.00132949	6.27431e-05	0.000993707	0.000637494	0.00356473	0.000320564	0.000458365	0	0.00282984	0.00138899	0.00172797	0
k__Bacteria;p__Proteobacteria;c__Gammaproteobacteria;o__Oceanospirillales;f__Oceanospirillaceae;g__Spongiispira	0.0053554	0.000313512	0.0011591	0.00115223	0.00106663	0.000993707	0.00733118	0.00390244	0.000160282	0.00106952	0	0	0	4.11421e-05	0
k__Bacteria;p__Proteobacteria;c__Gammaproteobacteria;o__Oceanospirillales;f__Oleiphilaceae;g__	0.00194742	0.00214233	0.000859974	0.000576113	0.000313716	0.00132494	0.00601066	0.000712946	0.00080141	0.000763942	0.0014524	0.000410122	0.00101359	0	0.000298998
k__Bacteria;p__Proteobacteria;c__Gammaproteobacteria;o__Oceanospirillales;f__SUP05;g__	0	5.22521e-05	7.47803e-05	0	0	0	0	0.000300188	0	0	0	8.20244e-05	0	0	0
k__Bacteria;p__Proteobacteria;c__Gammaproteobacteria;o__Oceanospirillales;f__Saccharospirillaceae;Other	0	0.000156756	0	4.43164e-05	6.27431e-05	0.00397483	0.000910705	0.00405253	0	0.000458365	0	0	0	0	0
k__Bacteria;p__Proteobacteria;c__Gammaproteobacteria;o__Pseudomonadales;f__Moraxellaceae;Other	0	0	0.000560852	0	0.00119212	0.000165618	0.000819635	3.75235e-05	0.000480846	0.000152788	0	0.000164049	0.000150161	0.000205711	0.000298998
k__Bacteria;p__Proteobacteria;c__Gammaproteobacteria;o__Pseudomonadales;f__Moraxellaceae;g__Acinetobacter	0.00316456	0.00517295	0.00643111	0.00678041	0.00250973	0.00331236	0.003233	0.00337711	0.00336592	0.00320856	0.00321884	0.00287085	0.00792102	0.00785814	0.0106892
k__Bacteria;p__Proteobacteria;c__Gammaproteobacteria;o__Pseudomonadales;f__Moraxellaceae;g__Enhydrobacter	0.000243427	0.000574773	0.000373902	0.000531797	0.000250973	0.000248427	0.000136606	3.75235e-05	0.000160282	0	7.85083e-05	8.20244e-05	0.000675726	0.00917469	0.00179399
k__Bacteria;p__Proteobacteria;c__Gammaproteobacteria;o__Pseudomonadales;f__Moraxellaceae;g__Perlucidibaca	0.000486855	0	0	0	0	0.000165618	0	0.00011257	0.000160282	0	0	0	0	0.000493705	0
k__Bacteria;p__Proteobacteria;c__Gammaproteobacteria;o__Pseudomonadales;f__Moraxellaceae;g__Psychrobacter	0.000486855	5.22521e-05	7.47803e-05	0.000487481	0.000125486	8.28089e-05	0	7.50469e-05	0.000160282	0	0.000157017	8.20244e-05	0.000525565	0	0.000411123
k__Bacteria;p__Proteobacteria;c__Gammaproteobacteria;o__Pseudomonadales;f__Pseudomonadaceae;g__	0	0.000209008	0.000299121	4.43164e-05	6.27431e-05	8.28089e-05	9.10705e-05	0.000337711	0	0.000458365	0.000117763	0	3.75404e-05	0	0
k__Bacteria;p__Proteobacteria;c__Gammaproteobacteria;o__Pseudomonadales;f__Pseudomonadaceae;g__Pseudomonas	0	0.000783781	0.000299121	0.000177266	0.000125486	8.28089e-05	9.10705e-05	0.000150094	0.000160282	0.000152788	0.000785083	8.20244e-05	0.000187702	0.000863984	0.000336373
k__Bacteria;p__Proteobacteria;c__Gammaproteobacteria;o__Thiohalorhabdales;f__;g__	0.0097371	0.00731529	0.00463638	0.00509639	0.00696449	0.00438887	0.00382496	0.00454034	0.00577016	0.00687548	0.00851816	0.00430628	0.00915985	0.00719987	0.00863358
k__Bacteria;p__Proteobacteria;c__Gammaproteobacteria;o__Thiohalorhabdales;f__Thiohalorhabdaceae;g__	0.000243427	0.000209008	0	0	0.000376459	8.28089e-05	0.000728564	0	0.000160282	0	0	0	0.000150161	0.000575989	0
k__Bacteria;p__Proteobacteria;c__Gammaproteobacteria;o__Thiotrichales;Other;Other	0	0	0	0	0	0	0	0	0	0	0	0	0	0.000164568	0
k__Bacteria;p__Proteobacteria;c__Gammaproteobacteria;o__Thiotrichales;f__;g__	0.000243427	0.000209008	0	4.43164e-05	0	8.28089e-05	0.000273212	7.50469e-05	0.000160282	0	0	0.000205061	0	0	7.47496e-05
k__Bacteria;p__Proteobacteria;c__Gammaproteobacteria;o__Thiotrichales;f__Piscirickettsiaceae;Other	0	0	3.73902e-05	0	0	0	0	0.00011257	0	0	0.000157017	4.10122e-05	3.75404e-05	0	0
k__Bacteria;p__Proteobacteria;c__Gammaproteobacteria;o__Thiotrichales;f__Piscirickettsiaceae;g__	0.0150925	0.0137423	0.00515984	0.00974961	0.0155603	0.00977145	0.00273212	0.00630394	0.0107389	0.00840336	0.00679097	0.00578272	0.0113747	0.00888669	0.00840933
k__Bacteria;p__Proteobacteria;c__Gammaproteobacteria;o__Thiotrichales;f__Piscirickettsiaceae;g__Thiomicrospira	0.0289679	0.0151531	0.0158908	0.0378905	0.0187602	0.0244286	0.0186695	0.0956473	0.00496874	0.0126814	7.85083e-05	8.20244e-05	0	0	0
k__Bacteria;p__Proteobacteria;c__Gammaproteobacteria;o__Thiotrichales;f__Thiotrichaceae;Other	0	0	0	0	0	0	0	0	0	0	0	0	0.000150161	0	0
k__Bacteria;p__Proteobacteria;c__Gammaproteobacteria;o__Thiotrichales;f__Thiotrichaceae;g__	0.000243427	0.000522521	0	0.000132949	6.27431e-05	8.28089e-05	0	7.50469e-05	0	0	3.92542e-05	0.000205061	0	0.000287995	0
k__Bacteria;p__Proteobacteria;c__Gammaproteobacteria;o__Thiotrichales;f__Thiotrichaceae;g__Cocleimonas	0.00170399	5.22521e-05	0.000411292	0.00137381	0.000376459	0.000662471	0.000227676	0.000375235	0.000641128	0.000458365	0.000706575	0.00036911	0.00123883	0.00106969	0.00119599
k__Bacteria;p__Proteobacteria;c__Gammaproteobacteria;o__Thiotrichales;f__Thiotrichaceae;g__E8	0	0	0	0	0	0	9.10705e-05	0	0	0	0	0	0	0	0
k__Bacteria;p__Proteobacteria;c__Gammaproteobacteria;o__Thiotrichales;f__Thiotrichaceae;g__Leucothrix	0.00194742	0.000992789	0.00104692	0.00186129	0.00238424	0.00115932	0.000500888	0.000750469	0.000641128	0.000611154	0.00109912	0.000984292	0.00172686	0.000575989	0.00112124
k__Bacteria;p__Proteobacteria;c__Gammaproteobacteria;o__Thiotrichales;f__Thiotrichaceae;g__Thiothrix	0	0	3.73902e-05	4.43164e-05	0	8.28089e-05	0	7.50469e-05	0	0	0	4.10122e-05	0	4.11421e-05	0.000112124
k__Bacteria;p__Proteobacteria;c__Gammaproteobacteria;o__Vibrionales;Other;Other	0	0.000104504	0	0	0	0	0	0	0	0	0	0	0	0	0
k__Bacteria;p__Proteobacteria;c__Gammaproteobacteria;o__Vibrionales;f__Pseudoalteromonadaceae;g__Pseudoalteromonas	0.00219085	0.00982339	0.0045616	0.00850875	0.0101016	0.00505134	0.018032	0.0203002	0.00609072	0.00718105	0.000196271	0.000287085	0.000262782	0.000534847	0
k__Bacteria;p__Proteobacteria;c__Gammaproteobacteria;o__Vibrionales;f__Vibrionaceae;Other	0	0.000104504	0	0	0	8.28089e-05	0.000182141	0.000487805	0	0.000152788	0.000157017	0	0.000187702	0.000329137	0
k__Bacteria;p__Proteobacteria;c__Gammaproteobacteria;o__Vibrionales;f__Vibrionaceae;g__Photobacterium	0	0.000156756	3.73902e-05	0.000132949	0.000188229	0.000165618	4.55353e-05	3.75235e-05	0.000160282	0	0	0	0.000150161	8.22842e-05	0.000112124
k__Bacteria;p__Proteobacteria;c__Gammaproteobacteria;o__Xanthomonadales;f__Sinobacteraceae;g__	0.000730282	0.000418017	0.000261731	0.00101928	0.000815661	0.000165618	0.000637494	0.000600375	0.00128226	0.000458365	0.000235525	4.10122e-05	0.000375404	0.00102855	0.000896995
k__Bacteria;p__Proteobacteria;c__Gammaproteobacteria;o__Xanthomonadales;f__Sinobacteraceae;g__Steroidobacter	0	0	7.47803e-05	0	0	0	0	0	0	0	0	0	0	0	0
k__Bacteria;p__Proteobacteria;c__Gammaproteobacteria;o__Xanthomonadales;f__Xanthomonadaceae;Other	0	0	0	0.000132949	0	0	0	0	0	0.000152788	0	0	0	0	0
k__Bacteria;p__Proteobacteria;c__Gammaproteobacteria;o__Xanthomonadales;f__Xanthomonadaceae;g__	0	0	0	8.86328e-05	0	8.28089e-05	0.000182141	0	0	0	3.92542e-05	4.10122e-05	3.75404e-05	0	0.000112124
k__Bacteria;p__Proteobacteria;c__Gammaproteobacteria;o__Xanthomonadales;f__Xanthomonadaceae;g__Dokdonella	0	0	0	0	0	0	0	0	0	0	7.85083e-05	0	0	0	0
k__Bacteria;p__Proteobacteria;c__Gammaproteobacteria;o__Xanthomonadales;f__Xanthomonadaceae;g__Pseudoxanthomonas	0	0	0	0	0	0	0	0	0	0	0	0	0	8.22842e-05	0
k__Bacteria;p__Proteobacteria;c__Gammaproteobacteria;o__Xanthomonadales;f__Xanthomonadaceae;g__Thermomonas	0	0.000104504	3.73902e-05	0.000265899	0.000125486	0	0	7.50469e-05	0.000160282	0	0.000117763	8.20244e-05	0.000112621	0	0
k__Bacteria;p__Proteobacteria;c__Gammaproteobacteria;o__[Marinicellales];f__[Marinicellaceae];g__	0.0143622	0.00595674	0.00583287	0.00948371	0.0106663	0.00480291	0.00355175	0.00525328	0.00833467	0.00702827	0.00639843	0.00323996	0.00949771	0.00757015	0.0111377
k__Bacteria;p__Proteobacteria;c__Gammaproteobacteria;o__[Marinicellales];f__[Marinicellaceae];g__Marinicella	0.000486855	0.00104504	0.000560852	0.00177266	0.00125486	0.00140775	0.00109285	0.00123827	0.00208367	0.00168067	0.000745829	0.00311693	0.00161424	0.000617132	0.00205561
k__Bacteria;p__Proteobacteria;c__TA18;o__CV90;f__;g__	0	0	0	0	0	0	0.000318747	7.50469e-05	0	0	0	0	0	0	0
k__Bacteria;p__Proteobacteria;c__TA18;o__PHOS-HD29;f__;g__	0.00097371	0.00026126	0.00011217	0.000265899	0.000627431	0.000165618	0	0.00011257	0	0.000152788	0	4.10122e-05	0.000638186	0.000452563	0.000822245
k__Bacteria;p__SAR406;c__AB16;o__Arctic96B-7;f__A714017;g__ZA3312c	0	5.22521e-05	0	0.000265899	0.000376459	8.28089e-05	0.000273212	0.000225141	0	0	0	0	0	0	0
k__Bacteria;p__SAR406;c__AB16;o__Arctic96B-7;f__A714017;g__so4B24	0	5.22521e-05	0.000149561	0.000132949	0	8.28089e-05	0	0	0	0	0	0	0	0	0
k__Bacteria;p__SBR1093;c__EC214;o__;f__;g__	0	0	3.73902e-05	0.000132949	6.27431e-05	0	0	3.75235e-05	0.000160282	0.000152788	0	4.10122e-05	0	0	0.000112124
k__Bacteria;p__SBR1093;c__VHS-B5-50;o__;f__;g__	0	0	0	8.86328e-05	0.000313716	0	0	7.50469e-05	0	0.000305577	3.92542e-05	4.10122e-05	7.50807e-05	0	0.000149499
k__Bacteria;p__SC4;c__;o__;f__;g__	0	0	0	0	0	0	0	0	0	0	0	0	0	0	0.000149499
k__Bacteria;p__SR1;c__;o__;f__;g__	0	0	0	0	0.000125486	0	0	0	0	0	3.92542e-05	0	0	0	0.000186874
k__Bacteria;p__Spirochaetes;c__Spirochaetes;Other;Other;Other	0	0	7.47803e-05	0	0	0	0	0	0	0	0	0	0	0	0
k__Bacteria;p__Spirochaetes;c__[Leptospirae];o__[Leptospirales];f__Sediment-4;g__	0	0	0	0	0	0	0	0	0	0	0	0	0.000112621	0	0
k__Bacteria;p__TM6;Other;Other;Other;Other	0	0	0	0	0	0	0	0	0	0	0.000117763	0	0	0.000164568	0
k__Bacteria;p__TM6;c__SBRH58;o__;f__;g__	0	0	0	0.000265899	0	0	0	0	0	0	0	0	0	0.000534847	0
k__Bacteria;p__TM6;c__SJA-4;Other;Other;Other	0	0	0	8.86328e-05	0.000439202	0	0	0	0	0.000152788	0.000117763	0	0	0	0
k__Bacteria;p__TM6;c__SJA-4;o__;f__;g__	0	5.22521e-05	0.000373902	0.000709063	6.27431e-05	0	0.000728564	0.000300188	0	0.000152788	0.000314033	8.20244e-05	0.000750807	0.00115198	0.000971745
k__Bacteria;p__TM6;c__SJA-4;o__S1198;f__;g__	0	0	0	0	0	0	0	0	0	0	0	0	0	0	0.000373748
k__Bacteria;p__TM7;c__SC3;o__;f__;g__	0.000243427	0	0	0	6.27431e-05	0	0.000136606	0	0	0.000152788	0.000157017	0	0.000112621	0.000493705	0.000186874
k__Bacteria;p__Tenericutes;Other;Other;Other;Other	0	0	0	0	0	0	0	0	0	0	0	0	0	0	7.47496e-05
k__Bacteria;p__Tenericutes;c__Mollicutes;Other;Other;Other	0	0.000104504	0	0.00128518	0.000313716	0	0.003233	0.000450281	0	0	0	0	0.000412944	0.00250967	0.000448498
k__Bacteria;p__Tenericutes;c__Mollicutes;o__;f__;g__	0	5.22521e-05	0	0	0	0	0.000136606	7.50469e-05	0.000160282	0.000152788	0	0	0	0	0
k__Bacteria;p__Tenericutes;c__Mollicutes;o__Acholeplasmatales;f__Acholeplasmataceae;Other	0	0	0	0.000132949	0	0	0	0	0	0	0	0	0	0	0
k__Bacteria;p__Tenericutes;c__Mollicutes;o__Acholeplasmatales;f__Acholeplasmataceae;g__Acholeplasma	0.00097371	0	0	0	0	0.00306393	0	0	0	0	0	0	0	0	7.47496e-05
k__Bacteria;p__Verrucomicrobia;c__Opitutae;Other;Other;Other	0.000243427	0.000679277	0	0.000310215	0.000125486	0.000165618	0.000273212	0.000337711	0.000160282	0.00106952	7.85083e-05	0.000246073	0.000525565	8.22842e-05	0.00108387
k__Bacteria;p__Verrucomicrobia;c__Opitutae;o__;f__;g__	0.000730282	0.000313512	0.000224341	0.000132949	0.000815661	8.28089e-05	0.000956241	0.00011257	0.000641128	0	0.000196271	8.20244e-05	0.000638186	0	0.000149499
k__Bacteria;p__Verrucomicrobia;c__Opitutae;o__Opitutales;f__Opitutaceae;g__	0	0.000104504	0	0	0	0	0	0	0	0	7.85083e-05	0	0	0	0.000149499
k__Bacteria;p__Verrucomicrobia;c__Opitutae;o__Opitutales;f__Opitutaceae;g__Opitutus	0.000730282	0.000418017	7.47803e-05	0	0.000250973	8.28089e-05	0	3.75235e-05	0	0.000152788	0	0.000164049	0.000375404	0	0.000261624
k__Bacteria;p__Verrucomicrobia;c__Opitutae;o__Puniceicoccales;f__Puniceicoccaceae;g__Coraliomargarita	0.00486855	0.00480719	0.00512245	0.00279193	0.00589785	0.00447168	0.00145713	0.00547842	0.00689213	0.00595875	0.00266928	0.00447033	0.00480517	0.00613017	0.00302736
k__Bacteria;p__Verrucomicrobia;c__Opitutae;o__[Cerasicoccales];f__[Cerasicoccaceae];g__	0	0	0	0	0	0	0	0	0	0	0	0	0	0.000205711	0
k__Bacteria;p__Verrucomicrobia;c__Opitutae;o__[Pelagicoccales];f__[Pelagicoccaceae];g__Pelagicoccus	0	0.000104504	0	0.00062043	0	0	0	0	0	0	7.85083e-05	4.10122e-05	0	0	0
k__Bacteria;p__Verrucomicrobia;c__Verruco-5;Other;Other;Other	0	5.22521e-05	3.73902e-05	0.000177266	0.000125486	0.000165618	0.000364282	3.75235e-05	0	0	0	4.10122e-05	3.75404e-05	0.000205711	0.000112124
k__Bacteria;p__Verrucomicrobia;c__Verruco-5;o__;f__;g__	0	0	0	4.43164e-05	0	8.28089e-05	0	0	0	0	0	4.10122e-05	0	0	0
k__Bacteria;p__Verrucomicrobia;c__Verruco-5;o__LD1-PB3;f__;g__	0	0	7.47803e-05	0	0	0	0	0	0	0	0	0	0	4.11421e-05	0
k__Bacteria;p__Verrucomicrobia;c__Verruco-5;o__LD1-PB3;f__LD1-PA34;g__	0	0	0	0	0	0	0	0	0	0	0	0	0	8.22842e-05	0
k__Bacteria;p__Verrucomicrobia;c__Verruco-5;o__MSBL3;f__;g__	0	5.22521e-05	0	0	0	0	0	7.50469e-05	0	0	0	0	0	0	0
k__Bacteria;p__Verrucomicrobia;c__Verruco-5;o__R76-B128;f__;g__	0	0.0012018	3.73902e-05	0.000487481	0.00112938	0.000414044	0	0.000750469	0.000480846	0.00106952	0.000235525	0.000410122	0.000713267	0.000740558	3.73748e-05
k__Bacteria;p__Verrucomicrobia;c__Verruco-5;o__SS1-B-03-39;f__;g__	0.000730282	0.000783781	0.000448682	0.000221582	0.000878404	0.000248427	0.000455353	0.00161351	0.000320564	0.000763942	0.000314033	0.000779231	0.000900969	0.000246853	0.000373748
k__Bacteria;p__Verrucomicrobia;c__Verruco-5;o__WCHB1-41;f__;g__	0	5.22521e-05	0.000224341	0.000265899	0	8.28089e-05	0	0	0	0	3.92542e-05	0	3.75404e-05	0	0.000112124
k__Bacteria;p__Verrucomicrobia;c__Verrucomicrobiae;o__Verrucomicrobiales;f__Verrucomicrobiaceae;Other	0.00194742	0.00141081	0.000224341	0.00358963	0.00138035	0.00107652	0.000683029	0.00101313	0.00144254	0.00091673	0.00125613	0.000410122	0.00217734	0.000987411	0.00190611
k__Bacteria;p__Verrucomicrobia;c__Verrucomicrobiae;o__Verrucomicrobiales;f__Verrucomicrobiaceae;g__	0.00754625	0.00480719	0.00216863	0.00629293	0.00614883	0.00314674	0.00150266	0.00333959	0.00320564	0.00366692	0.00435721	0.00299389	0.00630678	0.00386736	0.0088952
k__Bacteria;p__Verrucomicrobia;c__Verrucomicrobiae;o__Verrucomicrobiales;f__Verrucomicrobiaceae;g__Akkermansia	0.000243427	5.22521e-05	0	0	0	0	4.55353e-05	0.00011257	0	0	0	0	0.000262782	0.000575989	0
k__Bacteria;p__Verrucomicrobia;c__Verrucomicrobiae;o__Verrucomicrobiales;f__Verrucomicrobiaceae;g__Luteolibacter	0	0.000470269	0.000635633	0.000310215	0.000439202	8.28089e-05	0.000910705	0.000863039	0.000320564	0.000305577	0.000353288	0.000246073	0.000375404	0.000411421	0.00127074
k__Bacteria;p__Verrucomicrobia;c__Verrucomicrobiae;o__Verrucomicrobiales;f__Verrucomicrobiaceae;g__MSBL3	0.00316456	0.000627025	0.000598243	0.00203856	0.000878404	0.00124213	0.000591958	0.00101313	0.000480846	0.00183346	0.000549558	0.00036911	0.00266537	0.00139883	0.00164449
k__Bacteria;p__Verrucomicrobia;c__Verrucomicrobiae;o__Verrucomicrobiales;f__Verrucomicrobiaceae;g__Persicirhabdus	0.00121714	0.000365764	0.000186951	0.000664746	0.00106663	0.000331236	0.000227676	0.000675422	0.000320564	0.000152788	0.000314033	0.000410122	0.000600646	0.000740558	0.000485872
k__Bacteria;p__Verrucomicrobia;c__Verrucomicrobiae;o__Verrucomicrobiales;f__Verrucomicrobiaceae;g__Prosthecobacter	0	0	0.000149561	4.43164e-05	0	8.28089e-05	0	0	0	0	0	4.10122e-05	7.50807e-05	0	0
k__Bacteria;p__Verrucomicrobia;c__Verrucomicrobiae;o__Verrucomicrobiales;f__Verrucomicrobiaceae;g__Rubritalea	0.00340798	0.00146306	0.000411292	0.00141813	0.000690174	0.000579662	0.000546423	0.000637899	0.000320564	0.00091673	0.00200196	0.000328097	0.00300323	0.00353822	0.000411123
k__Bacteria;p__Verrucomicrobia;c__Verrucomicrobiae;o__Verrucomicrobiales;f__Verrucomicrobiaceae;g__Verrucomicrobium	0	5.22521e-05	3.73902e-05	0	0	0	4.55353e-05	0	0	0	0	0	0	0	0.000224249
k__Bacteria;p__Verrucomicrobia;c__[Methylacidiphilae];o__Methylacidiphilales;f__;g__	0	0	7.47803e-05	0	6.27431e-05	0	0	0	0	0	0	0	0	0	0
k__Bacteria;p__Verrucomicrobia;c__[Methylacidiphilae];o__Methylacidiphilales;f__LD19;g__	0	0	0	0	0	0	0	0.000187617	0	0	0	8.20244e-05	0	0	0
k__Bacteria;p__Verrucomicrobia;c__[Methylacidiphilae];o__S-BQ2-57;f__;g__	0	0	0	0.000132949	0	0	0	0	0	0	3.92542e-05	0	0	0	0
k__Bacteria;p__Verrucomicrobia;c__[Pedosphaerae];Other;Other;Other	0	0.000104504	0	0	6.27431e-05	0	0	0	0	0	0	4.10122e-05	0	0	0
k__Bacteria;p__Verrucomicrobia;c__[Pedosphaerae];o__[Pedosphaerales];Other;Other	0.000243427	0	7.47803e-05	8.86328e-05	6.27431e-05	0	0	0.00011257	0.000160282	0.000152788	0	0	3.75404e-05	0	0
k__Bacteria;p__Verrucomicrobia;c__[Pedosphaerae];o__[Pedosphaerales];f__R4-41B;g__	0.000243427	0	0	4.43164e-05	0	0	0	0	0	0	0	0	0	0	0
k__Bacteria;p__Verrucomicrobia;c__[Pedosphaerae];o__[Pedosphaerales];f__auto67_4W;g__	0	0	0	0	0	0	0.000227676	0	0	0	0	0	0	0	0
k__Bacteria;p__Verrucomicrobia;c__[Spartobacteria];o__[Chthoniobacterales];Other;Other	0	0	0	0	0	0	0	0	0	0	0	0	0	0.000205711	0
k__Bacteria;p__Verrucomicrobia;c__[Spartobacteria];o__[Chthoniobacterales];f__[Chthoniobacteraceae];Other	0.000243427	5.22521e-05	0	0	0	0	0	7.50469e-05	0	0	0	0	3.75404e-05	0	0
k__Bacteria;p__Verrucomicrobia;c__[Spartobacteria];o__[Chthoniobacterales];f__[Chthoniobacteraceae];g__	0	5.22521e-05	0	0	0	0	0	3.75235e-05	0	0	0	8.20244e-05	0	0.000123426	0
k__Bacteria;p__Verrucomicrobia;c__[Spartobacteria];o__[Chthoniobacterales];f__[Chthoniobacteraceae];g__Candidatus Xiphinematobacter	0.000243427	5.22521e-05	3.73902e-05	0.000487481	0.000125486	0.000248427	0.000273212	0.000187617	0	0.000152788	3.92542e-05	4.10122e-05	0.000262782	0.000287995	0.000822245
k__Bacteria;p__Verrucomicrobia;c__[Spartobacteria];o__[Chthoniobacterales];f__[Chthoniobacteraceae];g__DA101	0	5.22521e-05	0	0	0	0	0	0	0	0	0	8.20244e-05	0	0	0
k__Bacteria;p__WPS-2;c__;o__;f__;g__	0.000243427	5.22521e-05	3.73902e-05	4.43164e-05	0	8.28089e-05	0	0	0.000160282	0.000152788	0	0	0	0	0
k__Bacteria;p__WS2;c__Kazan-3B-09;o__;f__;g__	0	0	0	0	0	0	0	0	0	0	0	0	7.50807e-05	0	0
k__Bacteria;p__WS3;c__PRR-12;o__;f__;g__	0	0	0	8.86328e-05	0	0	0	0	0	0	0	0	0	0	0
k__Bacteria;p__WS3;c__PRR-12;o__GN03;f__;g__	0	0	0	0	0	0	0.000182141	0	0	0	0	0	0	0	0
k__Bacteria;p__WS3;c__PRR-12;o__GN03;f__KSB4;g__	0.000730282	0.000783781	0.000486072	0.000531797	0.00100389	8.28089e-05	0	0.00011257	0.000160282	0.000152788	0.000510304	0.000205061	0.000375404	0	0.000186874
k__Bacteria;p__WS5;c__;o__;f__;g__	0	0	0	0	0	0	0	7.50469e-05	0	0	0	0	0	0	0
k__Bacteria;p__WWE1;c__[Cloacamonae];o__[Cloacamonales];f__;g__	0.000486855	0.000156756	0	0	0	0	0	0	0	0.000152788	7.85083e-05	0	0	0	0
k__Bacteria;p__ZB3;Other;Other;Other;Other	0	0	0	0	0	0	0	0	0	0	0	0	0	0.000452563	0
k__Bacteria;p__ZB3;c__BS119;o__;f__;g__	0	0.000104504	0.00011217	0	6.27431e-05	8.28089e-05	9.10705e-05	0.00011257	0.000160282	0	0.000117763	4.10122e-05	0.000638186	0.000205711	0
k__Bacteria;p__[Thermi];c__Deinococci;o__Deinococcales;f__Deinococcaceae;g__CM44	0	0	0.00011217	0	0	0	0	0	0	0	0	0	0	0	0
k__Bacteria;p__[Thermi];c__Deinococci;o__Deinococcales;f__Trueperaceae;Other	0	0	0	8.86328e-05	0	0	0	0	0	0	0.000157017	0	0	0.000205711	0.000747496
k__Bacteria;p__[Thermi];c__Deinococci;o__Deinococcales;f__Trueperaceae;g__	0	0	0.000149561	4.43164e-05	0	0.000165618	0	0	0	0.000152788	0	0	7.50807e-05	0.000123426	0
k__Bacteria;p__[Thermi];c__Deinococci;o__Deinococcales;f__Trueperaceae;g__B-42	0.000730282	0.000104504	0.000149561	0	0	0	0	0	0.000160282	0	0.000117763	0	0	0	0

## Sheet: Protists
Treatment	plus 5degC					plus 3degC					Control (ambient T)
#SampleID	A10.euk	A6.euk	A7.euk	A8.euk	A9.euk	B10.euk	B6.euk	B7.euk	B8.euk	B9.euk	C10.euk	C6.euk	C7.euk	C8.euk	C9.euk
BarcodeSequence	TCCGAACG	TCCACTCT	TCCAGATC	TCCAGTGG	TCCATATA	TCCGCGAT	TCCGCAAT	TCCGCATC	TCCGCCAA	TCCGCGAA	GCTCGTGG	TCCGTCTC	TCCGTTTA	GCTCGATA	GCTCGGGT
LinkerPrimerSequence	GTACACACCGCCCGTC	GTACACACCGCCCGTC	GTACACACCGCCCGTC	GTACACACCGCCCGTC	GTACACACCGCCCGTC	GTACACACCGCCCGTC	GTACACACCGCCCGTC	GTACACACCGCCCGTC	GTACACACCGCCCGTC	GTACACACCGCCCGTC	GTACACACCGCCCGTC	GTACACACCGCCCGTC	GTACACACCGCCCGTC	GTACACACCGCCCGTC	GTACACACCGCCCGTC
BarcodeName	euk1391Fbar6	euk1391Fbar2	euk1391Fbar3	euk1391Fbar4	euk1391Fbar5	euk1391Fbar11	euk1391Fbar7	euk1391Fbar8	euk1391Fbar9	euk1391Fbar10	ioneuk1391Fbar16	euk1391Fbar12	euk1391Fbar13	ioneuk1391Fbar14	ioneuk1391Fbar15
ProjectName	101514JT1391Fpgm	101514JT1391Fpgm	101514JT1391Fpgm	101514JT1391Fpgm	101514JT1391Fpgm	101514JT1391Fpgm	101514JT1391Fpgm	101514JT1391Fpgm	101514JT1391Fpgm	101514JT1391Fpgm	101514JT1391Fpgm	101514JT1391Fpgm	101514JT1391Fpgm	101514JT1391Fpgm	101514JT1391Fpgm
Description	A10.euk	A6.euk	A7.euk	A8.euk	A9.euk	B10.euk	B6.euk	B7.euk	B8.euk	B9.euk	C10.euk	C6.euk	C7.euk	C8.euk	C9.euk
Eukaryota;__Amoebozoa	0.0528535	0.0424242	0.0184697	0.0633423	0.0120482	0.106746	0.0486224	0.106823	0.0153374	0.0472779	0.14877	0.0476821	0.0341615	0.00526316	0.0622803
Eukaryota;__Archaeplastida	0.0151813	0.010101	0.394195	0.0544474	0.124498	0.0103781	0.0696921	0.0274049	0.0122699	0.012894	0.0131148	0.00927152	0.00465839	0.0631579	0.0567554
Eukaryota;__Centrohelida	0.00618499	0.0626263	0	0.0105121	0	0.0266864	0.0113452	0.0246085	0.0245399	0.0415473	0.00614754	0.00264901	0.194099	0.0157895	0.0331492
Eukaryota;__Cryptophyceae	0.00253022	0.0565657	0.0158311	0.00916442	0.00401606	0.00444774	0.0291734	0.0123043	0.0153374	0.00429799	0.00204918	0.00529801	0.0248447	0.0105263	0
Eukaryota;__Excavata	0.128198	0.115152	0.0401055	0.0345013	0.11245	0.0837658	0.0162075	0.0542506	0.20092	0.180516	0.0262295	0.10596	0.225155	0.273684	0.0436966
Eukaryota;__Haptophyta	0.00506044	0.0040404	0.00474934	0.00781671	0.0240964	0.00518903	0	0.0178971	0.0122699	0.0143266	0.00819672	0	0.00310559	0	0.00100452
Eukaryota;__Incertae_Sedis	0.0326118	0.0323232	0.0105541	0.0245283	0.064257	0.312824	0.00972447	0.110179	0.0153374	0.0286533	0.0795082	0.0119205	0.0232919	0	0.00904068
Eukaryota;__Kathablepharidae	0.0188361	0	0.0401055	0.0269542	0.0200803	0.0074129	0	0.0296421	0.00306748	0.00573066	0	0	0	0	0
Eukaryota;__Picozoa	0.0168681	0	0.0221636	0.0231806	0.0281124	0.00222387	0.0632091	0.0178971	0	0.0114613	0	0	0.00310559	0	0
Eukaryota;__SAR	0.721676	0.676768	0.453826	0.745553	0.610442	0.440326	0.752026	0.598993	0.70092	0.653295	0.715984	0.817219	0.487578	0.631579	0.794073
Eukaryota;__Amoebozoa;__Conosa	0.0323306	0	0.0174142	0.0474394	0	0.0318755	0.0275527	0.0223714	0.00613497	0.00286533	0.103279	0.00264901	0.0015528	0	0.0175791
Eukaryota;__Amoebozoa;__Discosea	0.010402	0.0363636	0.00105541	0	0.0120482	0.0533729	0.00972447	0.0732662	0.00613497	0.034384	0.032377	0.0357616	0.0217391	0.00526316	0
Eukaryota;__Amoebozoa;__Lobosa	0.0101209	0.00606061	0	0.015903	0	0.0214974	0.0113452	0.0111857	0.00306748	0.0100287	0.0131148	0.00927152	0.0108696	0	0.0447012
Eukaryota;__Archaeplastida;__Chloroplastida	0.0151813	0.010101	0.394195	0.0544474	0.124498	0.0103781	0.0696921	0.0274049	0.0122699	0.012894	0.0131148	0.00927152	0.00465839	0.0631579	0.0567554
Eukaryota;__Centrohelida;__Heterophryidae	0.00618499	0.0626263	0	0.0105121	0	0.0266864	0	0.0246085	0.0245399	0.0415473	0.00614754	0.00264901	0.194099	0.0157895	0.0331492
Eukaryota;__Centrohelida;__uncultured_eukaryote	0	0	0	0	0	0	0.0113452	0	0	0	0	0	0	0	0
Eukaryota;__Cryptophyceae;__Cryptomonadales	0.00253022	0.0545455	0.0158311	0.00916442	0.00401606	0.00444774	0.0113452	0.0106264	0.0138037	0.00429799	0.00204918	0.0013245	0.0248447	0.0105263	0
Eukaryota;__Cryptophyceae;__Goniomonas	0	0	0	0	0	0	0	0.00167785	0.00153374	0	0	0.00397351	0	0	0
Eukaryota;__Cryptophyceae;__P1-31	0	0.0020202	0	0	0	0	0.0178282	0	0	0	0	0	0	0	0
Eukaryota;__Excavata;__Discoba	0.127355	0.115152	0.0395778	0.0315364	0.11245	0.0822832	0.0162075	0.0542506	0.199387	0.176218	0.0262295	0.10596	0.225155	0.273684	0.0436966
Eukaryota;__Excavata;__Metamonada	0.000843407	0	0.000527704	0.00296496	0	0.00148258	0	0	0.00153374	0.00429799	0	0	0	0	0
Eukaryota;__Haptophyta;__Prymnesiophyceae	0.00506044	0.0040404	0.00474934	0.00781671	0.0240964	0.00370645	0	0.0178971	0.0122699	0.0143266	0.00819672	0	0.00310559	0	0.00100452
Eukaryota;__Haptophyta;__T58	0	0	0	0	0	0.00148258	0	0	0	0	0	0	0	0	0
Eukaryota;__Incertae_Sedis;__Ancyromonadida	0.0118077	0	0.00316623	0	0	0.00074129	0.00648298	0.00111857	0	0	0	0	0	0	0
Eukaryota;__Incertae_Sedis;__Apusomonadidae	0.00112454	0	0	0.00512129	0	0.0207561	0	0.0106264	0.00306748	0.00143266	0	0.00264901	0.00465839	0	0
Eukaryota;__Incertae_Sedis;__Palpitomonas	0.000843407	0	0.000527704	0.00539084	0	0.00074129	0	0.00559284	0.00306748	0.00286533	0	0	0	0	0
Eukaryota;__Incertae_Sedis;__Telonema	0.0188361	0.0323232	0.00686016	0.0140162	0.064257	0.290586	0.00324149	0.0928412	0.00920245	0.0243553	0.0795082	0.00927152	0.0186335	0	0.00904068
Eukaryota;__Kathablepharidae;__Katablepharis	0.00168681	0	0	0	0	0	0	0	0	0	0	0	0	0	0
Eukaryota;__Kathablepharidae;__Leucocryptos	0	0	0.00369393	0.00727763	0.00401606	0.00148258	0	0.00391499	0	0	0	0	0	0	0
Eukaryota;__Kathablepharidae;__uncultured	0.00140568	0	0	0	0.00401606	0	0	0	0	0	0	0	0	0	0
Eukaryota;__Kathablepharidae;__uncultured_katablepharidophyte	0.0157436	0	0.0364116	0.0196765	0.0120482	0.00593032	0	0.0257271	0.00306748	0.00573066	0	0	0	0	0
Eukaryota;__Picozoa;__uncultured_Cyanophora	0.0168681	0	0.0221636	0.0191375	0.0281124	0.00148258	0.0632091	0.0178971	0	0.0100287	0	0	0.00310559	0	0
Eukaryota;__Picozoa;__uncultured_marine_eukaryote	0	0	0	0.00404313	0	0	0	0	0	0	0	0	0	0	0
Eukaryota;__Picozoa;__uncultured_rhodophyte	0	0	0	0	0	0.00074129	0	0	0	0.00143266	0	0	0	0	0
Eukaryota;__SAR;__Alveolata	0.119202	0.040404	0.173615	0.245013	0.293173	0.128984	0.286872	0.267338	0.228528	0.224928	0.0237705	0.0423841	0.0496894	0.142105	0.0517328
Eukaryota;__SAR;__Rhizaria	0.124262	0.357576	0.125066	0.276819	0.180723	0.122313	0.139384	0.145973	0.122699	0.121777	0.265984	0.344371	0.253106	0.310526	0.315419
Eukaryota;__SAR;__Stramenopiles	0.478212	0.278788	0.155145	0.22372	0.136546	0.189029	0.32577	0.185682	0.349693	0.30659	0.42623	0.430464	0.184783	0.178947	0.426921
Eukaryota;__Amoebozoa;__Conosa;__Dictyostelia	0.0213663	0	0	0	0	0.028169	0	0.00950783	0.00613497	0.00286533	0	0	0	0	0
Eukaryota;__Amoebozoa;__Conosa;__Myxogastria	0.010402	0	0.0174142	0.0447439	0	0.00222387	0.0275527	0.0100671	0	0	0.103279	0	0.0015528	0	0.0175791
Eukaryota;__Amoebozoa;__Conosa;__Protosteliida	0.000562272	0	0	0.00134771	0	0	0	0.00279642	0	0	0	0.00264901	0	0	0
Eukaryota;__Amoebozoa;__Conosa;__Variosea	0	0	0	0.00134771	0	0.00148258	0	0	0	0	0	0	0	0	0
Eukaryota;__Amoebozoa;__Discosea;__Flabellinia	0.010402	0.0363636	0.00105541	0	0.0120482	0.0533729	0.00972447	0.0732662	0.00460123	0.0329513	0.032377	0.0357616	0.0186335	0.00526316	0
Eukaryota;__Amoebozoa;__Discosea;__Longamoebia	0	0	0	0	0	0	0	0	0.00153374	0.00143266	0	0	0.00310559	0	0
Eukaryota;__Amoebozoa;__Lobosa;__Tubulinea	0.0101209	0.00606061	0	0.015903	0	0.0214974	0.0113452	0.0111857	0.00306748	0.0100287	0.0131148	0.00927152	0.0108696	0	0.0447012
Eukaryota;__Archaeplastida;__Chloroplastida;__Chlorophyta	0.0151813	0.010101	0.394195	0.0544474	0.124498	0.0103781	0.0696921	0.0274049	0.0122699	0.012894	0.0131148	0.00927152	0.00465839	0.0631579	0.0567554
Eukaryota;__Centrohelida;__Heterophryidae;__Heterophrys	0	0.00606061	0	0	0	0.00222387	0	0.00167785	0.00460123	0.017192	0	0	0.107143	0	0.00602712
Eukaryota;__Centrohelida;__Heterophryidae;__Oxnerella	0.00281136	0.0545455	0	0.0105121	0	0.017791	0	0.0229306	0.00153374	0.0114613	0.00614754	0.00264901	0.0869565	0.0157895	0.027122
Eukaryota;__Centrohelida;__Heterophryidae;__uncultured_eukaryote	0.00337363	0.0020202	0	0	0	0.00667161	0	0	0.0184049	0.012894	0	0	0	0	0
Eukaryota;__Centrohelida;__uncultured_eukaryote;Other	0	0	0	0	0	0	0.0113452	0	0	0	0	0	0	0	0
Eukaryota;__Cryptophyceae;__Cryptomonadales;__FV18-2G7	0.00140568	0	0.00211082	0.000269542	0	0	0	0.00111857	0.00153374	0.00429799	0	0	0.0201863	0	0
Eukaryota;__Cryptophyceae;__Cryptomonadales;__Geminigera	0.000843407	0.0545455	0	0.00242588	0	0.00296516	0	0.00727069	0.00766871	0	0.00204918	0.0013245	0.00465839	0.0105263	0
Eukaryota;__Cryptophyceae;__Cryptomonadales;__Hemiselmis	0	0	0.00738786	0	0	0	0	0	0	0	0	0	0	0	0
Eukaryota;__Cryptophyceae;__Cryptomonadales;__uncultured_marine_eukaryote	0.000281136	0	0.00633245	0.006469	0.00401606	0.00148258	0.0113452	0.00223714	0.00460123	0	0	0	0	0	0
Eukaryota;__Cryptophyceae;__Goniomonas;__Goniomonas_sp._ATCC_50108	0	0	0	0	0	0	0	0	0.00153374	0	0	0.00397351	0	0	0
Eukaryota;__Cryptophyceae;__Goniomonas;__Goniomonas_sp._SH-3	0	0	0	0	0	0	0	0.00167785	0	0	0	0	0	0	0
Eukaryota;__Cryptophyceae;__P1-31;__uncultured_Proteomonas	0	0.0020202	0	0	0	0	0.0178282	0	0	0	0	0	0	0	0
Eukaryota;__Excavata;__Discoba;__Discicristata	0.00224909	0	0	0.00350404	0	0.00074129	0	0	0	0.00429799	0	0	0.0015528	0	0.0110497
Eukaryota;__Excavata;__Discoba;__Jakobida	0.125105	0.115152	0.0395778	0.0280323	0.11245	0.0815419	0.0162075	0.0542506	0.199387	0.17192	0.0262295	0.10596	0.223602	0.273684	0.0326469
Eukaryota;__Excavata;__Metamonada;__Preaxostyla	0.000843407	0	0.000527704	0.00296496	0	0.00148258	0	0	0.00153374	0.00429799	0	0	0	0	0
Eukaryota;__Haptophyta;__Prymnesiophyceae;__ESS2202	0	0	0	0	0.00803213	0.00148258	0	0.00223714	0.0122699	0.0100287	0.0057377	0	0	0	0
Eukaryota;__Haptophyta;__Prymnesiophyceae;__OLI16010	0	0	0.00158311	0	0	0	0	0	0	0	0	0	0	0	0
Eukaryota;__Haptophyta;__Prymnesiophyceae;__Prymnesiales	0.00506044	0.0040404	0.00316623	0.00781671	0.0160643	0.00222387	0	0.01566	0	0.00429799	0.00245902	0	0.00310559	0	0.00100452
Eukaryota;__Haptophyta;__T58;__uncultured_marine_haptophyte	0	0	0	0	0	0.00148258	0	0	0	0	0	0	0	0	0
Eukaryota;__Incertae_Sedis;__Ancyromonadida;__Ancyromonas	0.0118077	0	0.00316623	0	0	0.00074129	0.00648298	0.00111857	0	0	0	0	0	0	0
Eukaryota;__Incertae_Sedis;__Apusomonadidae;__Amastigomonas	0.00112454	0	0	0.00512129	0	0.0207561	0	0.0106264	0.00306748	0.00143266	0	0.00264901	0	0	0
Eukaryota;__Incertae_Sedis;__Apusomonadidae;__Apusomonas	0	0	0	0	0	0	0	0	0	0	0	0	0.00465839	0	0
Eukaryota;__Incertae_Sedis;__Palpitomonas;__marine_microheliozoan_TCS-2002	0.000843407	0	0.000527704	0.00269542	0	0.00074129	0	0.00559284	0.00306748	0.00286533	0	0	0	0	0
Eukaryota;__Incertae_Sedis;__Palpitomonas;__uncultured_dinoflagellate	0	0	0	0.00269542	0	0	0	0	0	0	0	0	0	0	0
Eukaryota;__Incertae_Sedis;__Telonema;__uncultured_eukaryote	0.0188361	0.0323232	0.00633245	0.0137466	0.060241	0.290586	0.00324149	0.0928412	0.00920245	0.0243553	0.0795082	0.00927152	0.0186335	0	0.00904068
Eukaryota;__Incertae_Sedis;__Telonema;__uncultured_marine_Telonemida	0	0	0.000527704	0.000269542	0.00401606	0	0	0	0	0	0	0	0	0	0
Eukaryota;__Kathablepharidae;__Katablepharis;__Katablepharis_remigera	0.00168681	0	0	0	0	0	0	0	0	0	0	0	0	0	0
Eukaryota;__Kathablepharidae;__Leucocryptos;__Leucocryptos_marina	0	0	0.00105541	0.0032345	0.00401606	0.00148258	0	0.00223714	0	0	0	0	0	0	0
Eukaryota;__Kathablepharidae;__Leucocryptos;__uncultured_marine_eukaryote	0	0	0.00263852	0.00404313	0	0	0	0.00167785	0	0	0	0	0	0	0
Eukaryota;__Kathablepharidae;__uncultured;__uncultured_katablepharidophyte	0.00140568	0	0	0	0.00401606	0	0	0	0	0	0	0	0	0	0
Eukaryota;__Kathablepharidae;__uncultured_katablepharidophyte;Other	0.0157436	0	0.0364116	0.0196765	0.0120482	0.00593032	0	0.0257271	0.00306748	0.00573066	0	0	0	0	0
Eukaryota;__Picozoa;__uncultured_Cyanophora;Other	0.0168681	0	0.0221636	0.0191375	0.0281124	0.00148258	0.0632091	0.0178971	0	0.0100287	0	0	0.00310559	0	0
Eukaryota;__Picozoa;__uncultured_marine_eukaryote;Other	0	0	0	0.00404313	0	0	0	0	0	0	0	0	0	0	0
Eukaryota;__Picozoa;__uncultured_rhodophyte;Other	0	0	0	0	0	0.00074129	0	0	0	0.00143266	0	0	0	0	0
Eukaryota;__SAR;__Alveolata;__Apicomplexa	0	0	0.00211082	0.000539084	0	0.00074129	0	0	0.00306748	0	0	0	0	0	0
Eukaryota;__SAR;__Alveolata;__Ciliophora	0.00281136	0.0020202	0.00686016	0.00404313	0	0	0	0	0	0.00286533	0	0.00662252	0	0	0.00552486
Eukaryota;__SAR;__Alveolata;__Dinoflagellata	0.0950239	0.0323232	0.121372	0.20593	0.2249	0.0748703	0.213938	0.231544	0.0567485	0.0902579	0.0131148	0.0211921	0.0403727	0.121053	0.0356605
Eukaryota;__SAR;__Alveolata;__NIF-4C10	0	0	0.00316623	0.000539084	0	0	0	0.00111857	0	0	0	0	0	0.0157895	0
Eukaryota;__SAR;__Alveolata;__Protalveolata	0.0213663	0.00606061	0.0401055	0.0339623	0.0682731	0.0533729	0.0729335	0.0346756	0.168712	0.131805	0.0106557	0.0145695	0.00931677	0.00526316	0.0105475
Eukaryota;__SAR;__Rhizaria;__Cercozoa	0.121451	0.347475	0.124011	0.262264	0.180723	0.117124	0.116694	0.121924	0.121166	0.116046	0.265984	0.341722	0.229814	0.310526	0.315419
Eukaryota;__SAR;__Rhizaria;__Endomyxa	0	0.00808081	0	0.00161725	0	0	0	0.00167785	0	0.00143266	0	0.00264901	0.0232919	0	0
Eukaryota;__SAR;__Rhizaria;__Foraminifera	0.00168681	0	0.00105541	0.00107817	0	0	0	0	0	0	0	0	0	0	0
Eukaryota;__SAR;__Rhizaria;__Radiolaria	0.00112454	0.0020202	0	0.0118598	0	0.00518903	0.0226904	0.0223714	0.00153374	0.00429799	0	0	0	0	0
Eukaryota;__SAR;__Stramenopiles;__Bicosoecida	0.00759067	0.0363636	0	0.0250674	0.00401606	0.00889548	0	0.0033557	0.00460123	0.0114613	0	0.0331126	0.0326087	0	0.00200904
Eukaryota;__SAR;__Stramenopiles;__Bolidomonas	0.00140568	0	0.00105541	0.000269542	0	0.00148258	0	0	0	0	0	0	0	0	0
Eukaryota;__SAR;__Stramenopiles;__C2-E039	0.00196795	0.00606061	0	0.00242588	0.00401606	0	0	0.00111857	0.00460123	0.00143266	0.00122951	0.00264901	0.00465839	0.00526316	0.00150678
Eukaryota;__SAR;__Stramenopiles;__Chrysophyceae	0.29463	0.020202	0.0432718	0.0409704	0.0281124	0.0378058	0.0291734	0.0659955	0.0230061	0.0358166	0.0655738	0.015894	0.0170807	0.00526316	0.0462079
Eukaryota;__SAR;__Stramenopiles;__Diatomea	0.0879955	0.123232	0.0195251	0.0469003	0.00401606	0.0518903	0.0632091	0.0145414	0.20092	0.120344	0.32582	0.260927	0.0465839	0.115789	0.283275
Eukaryota;__SAR;__Stramenopiles;__Eustigmatales	0.000562272	0	0	0	0	0	0	0.00279642	0	0	0	0.00264901	0.00621118	0	0
Eukaryota;__SAR;__Stramenopiles;__Incertae_Sedis	0.00562272	0	0.00263852	0.000808625	0	0.00074129	0	0.0033557	0	0	0	0	0	0	0
Eukaryota;__SAR;__Stramenopiles;__Labyrinthulomycetes	0.0078718	0.0343434	0.0137203	0.0137466	0.0160643	0.0103781	0.0162075	0.00279642	0.0168712	0.0229226	0.0057377	0.0450331	0.0263975	0.0368421	0.0025113
Eukaryota;__SAR;__Stramenopiles;__MAST-1	0.00112454	0	0.000527704	0.000269542	0	0.00148258	0	0	0.00153374	0.00716332	0	0	0	0	0.00050226
Eukaryota;__SAR;__Stramenopiles;__MAST-12	0.0118077	0.0020202	0.0248021	0.0156334	0.00401606	0.0111193	0.10859	0.0178971	0.00766871	0.0143266	0	0.0013245	0	0.0105263	0
Eukaryota;__SAR;__Stramenopiles;__MAST-3	0.0120888	0.0121212	0.0110818	0.0137466	0.0361446	0.0140845	0	0.0564877	0.00766871	0.0157593	0	0.0304636	0.00776398	0	0.0125565
Eukaryota;__SAR;__Stramenopiles;__MAST-4	0	0	0	0.00458221	0.0160643	0	0	0.0033557	0	0.00143266	0	0	0	0	0
Eukaryota;__SAR;__Stramenopiles;__MAST-6	0.000281136	0.00808081	0.00158311	0.00107817	0	0	0.00810373	0.00167785	0	0.00429799	0	0.0119205	0.0186335	0	0
Eukaryota;__SAR;__Stramenopiles;__MAST-7	0.0039359	0.0020202	0.00474934	0.00107817	0	0	0.0307942	0	0	0.00143266	0	0	0.0015528	0	0
Eukaryota;__SAR;__Stramenopiles;__MAST-9	0.000843407	0	0.00369393	0.00107817	0	0	0.0194489	0	0	0	0	0	0	0	0
Eukaryota;__SAR;__Stramenopiles;__Ochromonadaceae_environmental_sample	0	0	0	0	0	0	0.00972447	0	0	0.00143266	0.00245902	0	0	0	0
Eukaryota;__SAR;__Stramenopiles;__Peronosporomycetes	0.0396401	0.0323232	0.0263852	0.0539084	0.0240964	0.0489251	0.0275527	0.0106264	0.0828221	0.0673352	0.022541	0.0264901	0.0232919	0.00526316	0.0783526
Eukaryota;__SAR;__Stramenopiles;__Raphidophyceae	0	0.0020202	0	0	0	0	0.012966	0	0	0	0	0	0	0	0
Eukaryota;__SAR;__Stramenopiles;__Synurales	0	0	0.00211082	0	0	0	0	0	0	0	0.00286885	0	0	0	0
Eukaryota;__SAR;__Stramenopiles;__TKR07M.92	0.000843407	0	0	0.00215633	0	0.00222387	0	0.00167785	0	0.00143266	0	0	0	0	0
Eukaryota;__Amoebozoa;__Conosa;__Dictyostelia;__Dictyostelium	0.0213663	0	0	0	0	0.028169	0	0.00950783	0.00613497	0.00286533	0	0	0	0	0
Eukaryota;__Amoebozoa;__Conosa;__Myxogastria;__Physarum	0.010402	0	0.0174142	0.0447439	0	0.00222387	0	0.0100671	0	0	0.103279	0	0.0015528	0	0.0175791
Eukaryota;__Amoebozoa;__Conosa;__Myxogastria;__Protophysarum	0	0	0	0	0	0	0.0275527	0	0	0	0	0	0	0	0
Eukaryota;__Amoebozoa;__Conosa;__Protosteliida;__CCW8	0.000562272	0	0	0.00134771	0	0	0	0.00279642	0	0	0	0.00264901	0	0	0
Eukaryota;__Amoebozoa;__Conosa;__Variosea;__Varipodida	0	0	0	0.00134771	0	0.00148258	0	0	0	0	0	0	0	0	0
Eukaryota;__Amoebozoa;__Discosea;__Flabellinia;__Dactylopodida	0.00646612	0.0242424	0	0	0.00401606	0.0326168	0	0.00838926	0.00153374	0.012894	0	0.0317881	0.00621118	0	0
Eukaryota;__Amoebozoa;__Discosea;__Flabellinia;__Stygamoebida	0.00168681	0	0	0	0	0	0	0	0	0	0	0	0	0	0
Eukaryota;__Amoebozoa;__Discosea;__Flabellinia;__Vannellida	0.00224909	0.0121212	0.00105541	0	0.00803213	0.0207561	0.00972447	0.064877	0.00306748	0.0200573	0.032377	0.00397351	0.0124224	0.00526316	0
Eukaryota;__Amoebozoa;__Discosea;__Longamoebia;__Centramoebida	0	0	0	0	0	0	0	0	0.00153374	0.00143266	0	0	0.00310559	0	0
Eukaryota;__Amoebozoa;__Lobosa;__Tubulinea;__Echinamoebida	0	0.0020202	0	0.00188679	0	0.00593032	0	0.000559284	0.00306748	0.00573066	0.0131148	0.00662252	0.00931677	0	0
Eukaryota;__Amoebozoa;__Lobosa;__Tubulinea;__Euamoebida	0.00168681	0.0020202	0	0	0	0.0155671	0	0.00727069	0	0.00143266	0	0	0	0	0
Eukaryota;__Amoebozoa;__Lobosa;__Tubulinea;__Leptomyxida	0.00843407	0.0020202	0	0.0140162	0	0	0.0113452	0.0033557	0	0.00286533	0	0.00264901	0.0015528	0	0.0447012
Eukaryota;__Archaeplastida;__Chloroplastida;__Chlorophyta;__Chlorodendrales	0	0	0	0	0	0	0	0	0	0	0	0	0	0	0.0532396
Eukaryota;__Archaeplastida;__Chloroplastida;__Chlorophyta;__Chlorophyceae	0	0	0.0110818	0	0	0	0	0	0	0	0	0	0	0	0
Eukaryota;__Archaeplastida;__Chloroplastida;__Chlorophyta;__Mamiellophyceae	0.00955862	0.0040404	0.0211082	0.0369272	0.0722892	0.00667161	0.0178282	0.0128635	0.00613497	0.00573066	0.00286885	0	0.0015528	0	0
Eukaryota;__Archaeplastida;__Chloroplastida;__Chlorophyta;__Prasinophytae	0.00224909	0.0020202	0.0121372	0.0083558	0.0240964	0.00222387	0	0.00894855	0	0.00429799	0	0	0	0	0.00351582
Eukaryota;__Archaeplastida;__Chloroplastida;__Chlorophyta;__Trebouxiophyceae	0.00337363	0.0040404	0.349868	0.00916442	0.0281124	0.00148258	0.0518639	0.00559284	0.00613497	0.00286533	0.0102459	0.00927152	0.00310559	0.0631579	0
Eukaryota;__Centrohelida;__Heterophryidae;__Heterophrys;__Heterophrys_marina	0	0.00606061	0	0	0	0.00222387	0	0.00167785	0.00460123	0.017192	0	0	0.107143	0	0.00602712
Eukaryota;__Centrohelida;__Heterophryidae;__Oxnerella;__Oxnerella_micra	0.00281136	0.0545455	0	0.0105121	0	0.017791	0	0.0229306	0.00153374	0.0114613	0.00614754	0.00264901	0.0869565	0.0157895	0.027122
Eukaryota;__Centrohelida;__Heterophryidae;__uncultured_eukaryote;Other	0.00337363	0.0020202	0	0	0	0.00667161	0	0	0.0184049	0.012894	0	0	0	0	0
Eukaryota;__Centrohelida;__uncultured_eukaryote;Other;Other	0	0	0	0	0	0	0.0113452	0	0	0	0	0	0	0	0
Eukaryota;__Cryptophyceae;__Cryptomonadales;__FV18-2G7;__Cryptophyceae_sp._CCMP2045	0.00140568	0	0	0.000269542	0	0	0	0.00111857	0.00153374	0.00429799	0	0	0.0201863	0	0
Eukaryota;__Cryptophyceae;__Cryptomonadales;__FV18-2G7;__uncultured_marine_picoeukaryote	0	0	0.00211082	0	0	0	0	0	0	0	0	0	0	0	0
Eukaryota;__Cryptophyceae;__Cryptomonadales;__Geminigera;__Geminigera_cryophila	0.000843407	0.0545455	0	0.00242588	0	0.00296516	0	0.00727069	0.00766871	0	0.00204918	0.0013245	0.00465839	0.0105263	0
Eukaryota;__Cryptophyceae;__Cryptomonadales;__Hemiselmis;__Hemiselmis_cryptochromatica	0	0	0.00738786	0	0	0	0	0	0	0	0	0	0	0	0
Eukaryota;__Cryptophyceae;__Cryptomonadales;__uncultured_marine_eukaryote;Other	0.000281136	0	0.00633245	0.006469	0.00401606	0.00148258	0.0113452	0.00223714	0.00460123	0	0	0	0	0	0
Eukaryota;__Cryptophyceae;__Goniomonas;__Goniomonas_sp._ATCC_50108;Other	0	0	0	0	0	0	0	0	0.00153374	0	0	0.00397351	0	0	0
Eukaryota;__Cryptophyceae;__Goniomonas;__Goniomonas_sp._SH-3;Other	0	0	0	0	0	0	0	0.00167785	0	0	0	0	0	0	0
Eukaryota;__Cryptophyceae;__P1-31;__uncultured_Proteomonas;Other	0	0.0020202	0	0	0	0	0.0178282	0	0	0	0	0	0	0	0
Eukaryota;__Excavata;__Discoba;__Discicristata;__Euglenozoa	0	0	0	0.00134771	0	0.00074129	0	0	0	0	0	0	0.0015528	0	0.0110497
Eukaryota;__Excavata;__Discoba;__Discicristata;__Heterolobosea	0.00224909	0	0	0.00215633	0	0	0	0	0	0.00429799	0	0	0	0	0
Eukaryota;__Excavata;__Discoba;__Jakobida;__uncultured	0.125105	0.115152	0.0395778	0.0280323	0.11245	0.0815419	0.0162075	0.0542506	0.199387	0.17192	0.0262295	0.10596	0.223602	0.273684	0.0326469
Eukaryota;__Excavata;__Metamonada;__Preaxostyla;__Trimastix	0.000843407	0	0.000527704	0.00296496	0	0.00148258	0	0	0.00153374	0.00429799	0	0	0	0	0
Eukaryota;__Haptophyta;__Prymnesiophyceae;__ESS2202;__uncultured_Emiliania	0	0	0	0	0	0	0	0.000559284	0	0.00143266	0.0057377	0	0	0	0
Eukaryota;__Haptophyta;__Prymnesiophyceae;__ESS2202;__uncultured_haptophyte	0	0	0	0	0.00803213	0.00148258	0	0.00167785	0.0122699	0.00859599	0	0	0	0	0
Eukaryota;__Haptophyta;__Prymnesiophyceae;__OLI16010;__eukaryote_clone_OLI11007	0	0	0.00158311	0	0	0	0	0	0	0	0	0	0	0	0
Eukaryota;__Haptophyta;__Prymnesiophyceae;__Prymnesiales;__AI5F14RJ2A07	0	0	0.00263852	0	0	0	0	0	0	0	0	0	0	0	0
Eukaryota;__Haptophyta;__Prymnesiophyceae;__Prymnesiales;__Chrysochromulina	0	0	0	0.00107817	0	0	0	0.00111857	0	0	0	0	0	0	0
Eukaryota;__Haptophyta;__Prymnesiophyceae;__Prymnesiales;__Imantonia	0.000843407	0	0.000527704	0.0032345	0	0	0	0	0	0	0	0	0	0	0
Eukaryota;__Haptophyta;__Prymnesiophyceae;__Prymnesiales;__OLI16029	0.00421704	0.0040404	0	0.00350404	0.0160643	0.00222387	0	0.0145414	0	0.00429799	0.00245902	0	0.00310559	0	0.00100452
Eukaryota;__Haptophyta;__T58;__uncultured_marine_haptophyte;Other	0	0	0	0	0	0.00148258	0	0	0	0	0	0	0	0	0
Eukaryota;__Incertae_Sedis;__Ancyromonadida;__Ancyromonas;__Ancyromonas_micra	0.0118077	0	0.00316623	0	0	0.00074129	0.00648298	0.00111857	0	0	0	0	0	0	0
Eukaryota;__Incertae_Sedis;__Apusomonadidae;__Amastigomonas;__Amastigomonas_debruynei	0	0	0	0.000808625	0	0.00074129	0	0	0.00153374	0	0	0	0	0	0
Eukaryota;__Incertae_Sedis;__Apusomonadidae;__Amastigomonas;__Amastigomonas_sp._2_Bamfield	0.00112454	0	0	0.00431267	0	0.0200148	0	0.0106264	0.00153374	0.00143266	0	0.00264901	0	0	0
Eukaryota;__Incertae_Sedis;__Apusomonadidae;__Apusomonas;__Apusomonas_proboscidea	0	0	0	0	0	0	0	0	0	0	0	0	0.00465839	0	0
Eukaryota;__Incertae_Sedis;__Palpitomonas;__marine_microheliozoan_TCS-2002;Other	0.000843407	0	0.000527704	0.00269542	0	0.00074129	0	0.00559284	0.00306748	0.00286533	0	0	0	0	0
Eukaryota;__Incertae_Sedis;__Palpitomonas;__uncultured_dinoflagellate;Other	0	0	0	0.00269542	0	0	0	0	0	0	0	0	0	0	0
Eukaryota;__Incertae_Sedis;__Telonema;__uncultured_eukaryote;Other	0.0188361	0.0323232	0.00633245	0.0137466	0.060241	0.290586	0.00324149	0.0928412	0.00920245	0.0243553	0.0795082	0.00927152	0.0186335	0	0.00904068
Eukaryota;__Incertae_Sedis;__Telonema;__uncultured_marine_Telonemida;Other	0	0	0.000527704	0.000269542	0.00401606	0	0	0	0	0	0	0	0	0	0
Eukaryota;__Kathablepharidae;__Katablepharis;__Katablepharis_remigera;Other	0.00168681	0	0	0	0	0	0	0	0	0	0	0	0	0	0
Eukaryota;__Kathablepharidae;__Leucocryptos;__Leucocryptos_marina;Other	0	0	0.00105541	0.0032345	0.00401606	0.00148258	0	0.00223714	0	0	0	0	0	0	0
Eukaryota;__Kathablepharidae;__Leucocryptos;__uncultured_marine_eukaryote;Other	0	0	0.00263852	0.00404313	0	0	0	0.00167785	0	0	0	0	0	0	0
Eukaryota;__Kathablepharidae;__uncultured;__uncultured_katablepharidophyte;Other	0.00140568	0	0	0	0.00401606	0	0	0	0	0	0	0	0	0	0
Eukaryota;__Kathablepharidae;__uncultured_katablepharidophyte;Other;Other	0.0157436	0	0.0364116	0.0196765	0.0120482	0.00593032	0	0.0257271	0.00306748	0.00573066	0	0	0	0	0
Eukaryota;__Picozoa;__uncultured_Cyanophora;Other;Other	0.0168681	0	0.0221636	0.0191375	0.0281124	0.00148258	0.0632091	0.0178971	0	0.0100287	0	0	0.00310559	0	0
Eukaryota;__Picozoa;__uncultured_marine_eukaryote;Other;Other	0	0	0	0.00404313	0	0	0	0	0	0	0	0	0	0	0
Eukaryota;__Picozoa;__uncultured_rhodophyte;Other;Other	0	0	0	0	0	0.00074129	0	0	0	0.00143266	0	0	0	0	0
Eukaryota;__SAR;__Alveolata;__Apicomplexa;__Conoidasida	0	0	0	0.000539084	0	0.00074129	0	0	0.00306748	0	0	0	0	0	0
Eukaryota;__SAR;__Alveolata;__Apicomplexa;__Novel_Apicomplexa_Class_1	0	0	0.00211082	0	0	0	0	0	0	0	0	0	0	0	0
Eukaryota;__SAR;__Alveolata;__Ciliophora;__Intramacronucleata	0	0	0	0	0	0	0	0	0	0	0	0.00397351	0	0	0.00552486
Eukaryota;__SAR;__Alveolata;__Ciliophora;__Postciliodesmatophora	0.00281136	0.0020202	0.00686016	0.00404313	0	0	0	0	0	0.00286533	0	0.00264901	0	0	0
Eukaryota;__SAR;__Alveolata;__Dinoflagellata;__Dinophyceae	0.0730953	0.0262626	0.115567	0.19973	0.200803	0.0711638	0.200972	0.205257	0.0552147	0.0730659	0.0131148	0.0211921	0.0403727	0.121053	0.0356605
Eukaryota;__SAR;__Alveolata;__Dinoflagellata;__Incertae_Sedis	0.0219286	0.00606061	0.00580475	0.00619946	0.0240964	0.00222387	0.012966	0.0262864	0	0.017192	0	0	0	0	0
Eukaryota;__SAR;__Alveolata;__Dinoflagellata;__Noctilucales	0	0	0	0	0	0.00148258	0	0	0.00153374	0	0	0	0	0	0
Eukaryota;__SAR;__Alveolata;__NIF-4C10;__uncultured_marine_eukaryote	0	0	0.00316623	0.000539084	0	0	0	0.00111857	0	0	0	0	0	0.0157895	0
Eukaryota;__SAR;__Alveolata;__Protalveolata;__Syndiniales	0.0213663	0.00606061	0.0401055	0.0339623	0.0682731	0.0533729	0.0729335	0.0346756	0.168712	0.131805	0.0106557	0.0145695	0.00931677	0.00526316	0.0105475
Eukaryota;__SAR;__Rhizaria;__Cercozoa;__Cercomonadidae	0.00224909	0.0040404	0.00158311	0.00916442	0	0.0133432	0	0	0.0306748	0.00859599	0	0.010596	0	0.00526316	0.0200904
Eukaryota;__SAR;__Rhizaria;__Cercozoa;__Clathrulinidae	0.00112454	0.0242424	0	0.00107817	0	0.00296516	0	0.00223714	0	0	0	0.0119205	0.00465839	0.00526316	0
Eukaryota;__SAR;__Rhizaria;__Cercozoa;__Endomyxa	0.0300815	0.141414	0.0617414	0.0450135	0.0522088	0.0200148	0.0291734	0.01566	0.0230061	0.0386819	0.213934	0.0874172	0.0279503	0.163158	0.234053
Eukaryota;__SAR;__Rhizaria;__Cercozoa;__Glissomonadida	0	0	0	0	0	0	0	0	0.00153374	0.00286533	0	0	0	0	0
Eukaryota;__SAR;__Rhizaria;__Cercozoa;__Metromonadea	0.0078718	0.0020202	0	0.00215633	0	0.033358	0.0194489	0.00671141	0.00306748	0.00143266	0.00327869	0.018543	0.150621	0.0105263	0
Eukaryota;__SAR;__Rhizaria;__Cercozoa;__Novel_Clade_12	0.000562272	0	0	0	0	0.00148258	0	0.00167785	0	0	0	0	0	0	0
Eukaryota;__SAR;__Rhizaria;__Cercozoa;__Novel_Clade_2	0.01237	0.00808081	0.00633245	0.00889488	0.0120482	0	0	0.00223714	0.00306748	0	0.00778689	0.0649007	0.0108696	0	0
Eukaryota;__SAR;__Rhizaria;__Cercozoa;__Novel_Clade_Gran-4	0.000843407	0.0040404	0	0	0	0	0	0	0	0	0	0	0.0015528	0	0
Eukaryota;__SAR;__Rhizaria;__Cercozoa;__Silicofilosea	0.00477931	0.0363636	0.0105541	0.0261456	0.00401606	0.0237213	0.00324149	0.045302	0.0383436	0.025788	0.000409836	0.117881	0.0217391	0.0157895	0.0447012
Eukaryota;__SAR;__Rhizaria;__Cercozoa;__Thecofilosea	0.0615687	0.127273	0.0437995	0.169811	0.11245	0.0222387	0.0648298	0.0480984	0.0214724	0.0386819	0.0405738	0.0304636	0.0124224	0.110526	0.0165746
Eukaryota;__SAR;__Rhizaria;__Endomyxa;__Ascetosporea	0	0.00808081	0	0.00161725	0	0	0	0.00167785	0	0.00143266	0	0.00264901	0.0232919	0	0
Eukaryota;__SAR;__Rhizaria;__Foraminifera;__Globothalamea	0.00168681	0	0.00105541	0.00107817	0	0	0	0	0	0	0	0	0	0	0
Eukaryota;__SAR;__Rhizaria;__Radiolaria;__Acantharia	0.00112454	0.0020202	0	0.0118598	0	0.00518903	0.0226904	0.0223714	0.00153374	0.00429799	0	0	0	0	0
Eukaryota;__SAR;__Stramenopiles;__Bicosoecida;__Bicosoecidae	0.00196795	0.00606061	0	0.000808625	0.00401606	0.00667161	0	0	0.00460123	0.0100287	0	0.0211921	0.0279503	0	0
Eukaryota;__SAR;__Stramenopiles;__Bicosoecida;__Cafeteriidae	0.00562272	0.030303	0	0.0242588	0	0.00222387	0	0.0033557	0	0.00143266	0	0.0119205	0.00465839	0	0.00200904
Eukaryota;__SAR;__Stramenopiles;__Bolidomonas;__Bolidomonas_pacifica	0.00140568	0	0.00105541	0.000269542	0	0.00148258	0	0	0	0	0	0	0	0	0
Eukaryota;__SAR;__Stramenopiles;__C2-E039;__uncultured_stramenopile	0.00196795	0.00606061	0	0.00242588	0.00401606	0	0	0.00111857	0.00460123	0.00143266	0.00122951	0.00264901	0.00465839	0.00526316	0.00150678
Eukaryota;__SAR;__Stramenopiles;__Chrysophyceae;__CCMP1899	0.000843407	0.0020202	0.00316623	0	0	0.0103781	0.0162075	0.0033557	0.00306748	0.00286533	0.052459	0	0.00621118	0.00526316	0.0411853
Eukaryota;__SAR;__Stramenopiles;__Chrysophyceae;__Chromulinales	0.262019	0	0	0.00107817	0	0.00370645	0	0	0.00153374	0.00143266	0.00532787	0.0119205	0.00931677	0	0
Eukaryota;__SAR;__Stramenopiles;__Chrysophyceae;__E222	0.00955862	0.0020202	0.00791557	0.0110512	0.00803213	0.00148258	0	0.00223714	0	0.00143266	0.00737705	0	0	0	0
Eukaryota;__SAR;__Stramenopiles;__Chrysophyceae;__LG01-09	0.0210852	0.00606061	0.0221636	0.0207547	0.0160643	0.0118606	0.0113452	0.0514541	0.0107362	0.0186246	0	0.00397351	0.0015528	0	0.0050226
Eukaryota;__SAR;__Stramenopiles;__Chrysophyceae;__LG21-05	0	0	0	0.00242588	0	0.00074129	0	0	0	0	0	0	0	0	0
Eukaryota;__SAR;__Stramenopiles;__Chrysophyceae;__Ochromonadales	0.00112454	0.010101	0.0100264	0.00566038	0.00401606	0.00963677	0.00162075	0.00894855	0.00766871	0.0114613	0.000409836	0	0	0	0
Eukaryota;__SAR;__Stramenopiles;__Diatomea;__Bacillariophytina	0.0149002	0.0646465	0.00791557	0.0250674	0.00401606	0.0170497	0.0632091	0.00727069	0.0429448	0.0229226	0.0213115	0.0119205	0.0201863	0.0631579	0.0331492
Eukaryota;__SAR;__Stramenopiles;__Diatomea;__Coscinodiscophytina	0.0730953	0.0585859	0.0116095	0.0218329	0	0.0348406	0	0.00727069	0.157975	0.0974212	0.304508	0.249007	0.0263975	0.0526316	0.250126
Eukaryota;__SAR;__Stramenopiles;__Eustigmatales;__Vischeria	0.000562272	0	0	0	0	0	0	0.00279642	0	0	0	0.00264901	0.00621118	0	0
Eukaryota;__SAR;__Stramenopiles;__Incertae_Sedis;__Pirsonia	0.00562272	0	0.00263852	0	0	0.00074129	0	0.0033557	0	0	0	0	0	0	0
Eukaryota;__SAR;__Stramenopiles;__Incertae_Sedis;__Wobblia	0	0	0	0.000808625	0	0	0	0	0	0	0	0	0	0	0
Eukaryota;__SAR;__Stramenopiles;__Labyrinthulomycetes;__D2P04F01	0	0	0	0	0	0	0	0	0	0	0	0	0	0.0157895	0
Eukaryota;__SAR;__Stramenopiles;__Labyrinthulomycetes;__Labyrinthula	0.000281136	0	0.00105541	0.000269542	0	0	0	0	0	0	0	0	0	0	0
Eukaryota;__SAR;__Stramenopiles;__Labyrinthulomycetes;__PW19	0	0	0.00527704	0.000808625	0	0	0	0	0	0	0	0	0	0	0
Eukaryota;__SAR;__Stramenopiles;__Labyrinthulomycetes;__Thraustochytriaceae	0.00759067	0.0343434	0.00738786	0.0126685	0.0160643	0.0103781	0.0162075	0.00279642	0.0168712	0.0229226	0.0057377	0.0450331	0.0263975	0.0210526	0.0025113
Eukaryota;__SAR;__Stramenopiles;__MAST-1;__MAST-1_C	0.00112454	0	0.000527704	0.000269542	0	0.00148258	0	0	0.00153374	0.00716332	0	0	0	0	0.00050226
Eukaryota;__SAR;__Stramenopiles;__MAST-12;__uncultured_eukaryote	0.0115266	0.0020202	0.0248021	0.0121294	0.00401606	0.0111193	0.089141	0.0173378	0.00766871	0.0143266	0	0.0013245	0	0.0105263	0
Eukaryota;__SAR;__Stramenopiles;__MAST-12;__uncultured_marine_picoeukaryote	0.000281136	0	0	0.00350404	0	0	0.0194489	0.000559284	0	0	0	0	0	0	0
Eukaryota;__SAR;__Stramenopiles;__MAST-3;__eukaryote_marine_clone_ME1-18	0	0	0	0.000808625	0	0	0	0	0	0	0	0.0172185	0	0	0
Eukaryota;__SAR;__Stramenopiles;__MAST-3;__uncultured_eukaryote	0.0112454	0.010101	0.0110818	0.00997305	0.0361446	0.0133432	0	0.0564877	0.00766871	0.0157593	0	0.013245	0.00621118	0	0.0125565
Eukaryota;__SAR;__Stramenopiles;__MAST-3;__uncultured_marine_eukaryote	0.000843407	0.0020202	0	0	0	0.00074129	0	0	0	0	0	0	0.0015528	0	0
Eukaryota;__SAR;__Stramenopiles;__MAST-3;__uncultured_stramenopile	0	0	0	0.00296496	0	0	0	0	0	0	0	0	0	0	0
Eukaryota;__SAR;__Stramenopiles;__MAST-4;__uncultured_marine_eukaryote	0	0	0	0	0	0	0	0.00223714	0	0	0	0	0	0	0
Eukaryota;__SAR;__Stramenopiles;__MAST-4;__uncultured_stramenopile	0	0	0	0.00458221	0.0160643	0	0	0.00111857	0	0.00143266	0	0	0	0	0
Eukaryota;__SAR;__Stramenopiles;__MAST-6;__eukaryote_marine_clone_ME1-24	0	0.00808081	0	0.00107817	0	0	0.00810373	0.00167785	0	0	0	0.0119205	0.0186335	0	0
Eukaryota;__SAR;__Stramenopiles;__MAST-6;__uncultured_stramenopile	0.000281136	0	0.00158311	0	0	0	0	0	0	0.00429799	0	0	0	0	0
Eukaryota;__SAR;__Stramenopiles;__MAST-7;__eukaryote_marine_clone_ANT12-10	0.0039359	0.0020202	0.00474934	0.00107817	0	0	0.0307942	0	0	0.00143266	0	0	0.0015528	0	0
Eukaryota;__SAR;__Stramenopiles;__MAST-9;__Pirsonia	0.000843407	0	0.00369393	0	0	0	0.0194489	0	0	0	0	0	0	0	0
Eukaryota;__SAR;__Stramenopiles;__MAST-9;__uncultured_stramenopile	0	0	0	0.00107817	0	0	0	0	0	0	0	0	0	0	0
Eukaryota;__SAR;__Stramenopiles;__Ochromonadaceae_environmental_sample;Other	0	0	0	0	0	0	0.00972447	0	0	0.00143266	0.00245902	0	0	0	0
Eukaryota;__SAR;__Stramenopiles;__Peronosporomycetes;__Haliphthoros	0	0.0020202	0	0	0.00401606	0	0	0.000559284	0	0	0	0	0	0	0
Eukaryota;__SAR;__Stramenopiles;__Peronosporomycetes;__Halophytophthora	0.0396401	0.030303	0.0263852	0.0530997	0.0200803	0.0489251	0.0275527	0.0100671	0.0797546	0.0659026	0.022541	0.0264901	0.0232919	0.00526316	0.0783526
Eukaryota;__SAR;__Stramenopiles;__Peronosporomycetes;__Phytophthora	0	0	0	0.000808625	0	0	0	0	0	0	0	0	0	0	0
Eukaryota;__SAR;__Stramenopiles;__Peronosporomycetes;__Pythium	0	0	0	0	0	0	0	0	0.00306748	0.00143266	0	0	0	0	0
Eukaryota;__SAR;__Stramenopiles;__Raphidophyceae;__E133	0	0.0020202	0	0	0	0	0.012966	0	0	0	0	0	0	0	0
Eukaryota;__SAR;__Stramenopiles;__Synurales;__Synura	0	0	0.00211082	0	0	0	0	0	0	0	0	0	0	0	0
Eukaryota;__SAR;__Stramenopiles;__Synurales;__Tessellaria	0	0	0	0	0	0	0	0	0	0	0.00286885	0	0	0	0
Eukaryota;__SAR;__Stramenopiles;__TKR07M.92;__uncultured_eukaryote	0.000843407	0	0	0.00215633	0	0.00222387	0	0.00167785	0	0.00143266	0	0	0	0	0
Eukaryota;__Amoebozoa;__Conosa;__Dictyostelia;__Dictyostelium;__Dictyostelium_purpureum	0	0	0	0	0	0.0207561	0	0.00447427	0	0	0	0	0	0	0
Eukaryota;__Amoebozoa;__Conosa;__Dictyostelia;__Dictyostelium;__Dictyostelium_vinaceofuscum	0.0213663	0	0	0	0	0.0074129	0	0.00503356	0.00613497	0.00286533	0	0	0	0	0
Eukaryota;__Amoebozoa;__Conosa;__Myxogastria;__Physarum;__Hyperamoeba	0	0	0.00316623	0	0	0	0	0	0	0	0	0	0	0	0
Eukaryota;__Amoebozoa;__Conosa;__Myxogastria;__Physarum;__Physarum_polycephalum	0.010402	0	0.014248	0.0447439	0	0.00222387	0	0.0100671	0	0	0.103279	0	0.0015528	0	0.0175791
Eukaryota;__Amoebozoa;__Conosa;__Myxogastria;__Protophysarum;__Hyperamoeba	0	0	0	0	0	0	0.0275527	0	0	0	0	0	0	0	0
Eukaryota;__Amoebozoa;__Conosa;__Protosteliida;__CCW8;__Dinenympha	0.000562272	0	0	0.00134771	0	0	0	0.00279642	0	0	0	0.00264901	0	0	0
Eukaryota;__Amoebozoa;__Conosa;__Variosea;__Varipodida;__LEMD267	0	0	0	0.00134771	0	0	0	0	0	0	0	0	0	0	0
Eukaryota;__Amoebozoa;__Conosa;__Variosea;__Varipodida;__soil_amoeba_AND16	0	0	0	0	0	0.00148258	0	0	0	0	0	0	0	0	0
Eukaryota;__Amoebozoa;__Discosea;__Flabellinia;__Dactylopodida;__Korotnevella	0	0.0161616	0	0	0	0	0	0	0	0	0	0	0	0	0
Eukaryota;__Amoebozoa;__Discosea;__Flabellinia;__Dactylopodida;__Neoparamoeba	0.00646612	0.00808081	0	0	0.00401606	0.0326168	0	0.00838926	0.00153374	0.012894	0	0.0317881	0.00621118	0	0
Eukaryota;__Amoebozoa;__Discosea;__Flabellinia;__Stygamoebida;__Vermistella	0.00168681	0	0	0	0	0	0	0	0	0	0	0	0	0	0
Eukaryota;__Amoebozoa;__Discosea;__Flabellinia;__Vannellida;__Platyamoeba	0.00112454	0.010101	0.00105541	0	0.00803213	0.0207561	0.00972447	0.064877	0.00306748	0.0200573	0.032377	0.00397351	0.0124224	0.00526316	0
Eukaryota;__Amoebozoa;__Discosea;__Flabellinia;__Vannellida;__Protosteliopsis	0.000562272	0	0	0	0	0	0	0	0	0	0	0	0	0	0
Eukaryota;__Amoebozoa;__Discosea;__Flabellinia;__Vannellida;__Vannella	0.000562272	0.0020202	0	0	0	0	0	0	0	0	0	0	0	0	0
Eukaryota;__Amoebozoa;__Discosea;__Longamoebia;__Centramoebida;__Acanthamoeba	0	0	0	0	0	0	0	0	0.00153374	0.00143266	0	0	0.00310559	0	0
Eukaryota;__Amoebozoa;__Lobosa;__Tubulinea;__Echinamoebida;__Echinamoeba	0	0.0020202	0	0.00188679	0	0.00593032	0	0.000559284	0.00306748	0.00573066	0.0131148	0.00662252	0.00931677	0	0
Eukaryota;__Amoebozoa;__Lobosa;__Tubulinea;__Euamoebida;__BOLA868	0	0	0	0	0	0.00222387	0	0	0	0	0	0	0	0	0
Eukaryota;__Amoebozoa;__Lobosa;__Tubulinea;__Euamoebida;__Hartmannella	0.00168681	0.0020202	0	0	0	0.0133432	0	0.00727069	0	0.00143266	0	0	0	0	0
Eukaryota;__Amoebozoa;__Lobosa;__Tubulinea;__Leptomyxida;__Elev-18S-666	0.00843407	0.0020202	0	0.0140162	0	0	0.0113452	0.0033557	0	0.00286533	0	0	0.0015528	0	0.0447012
Eukaryota;__Amoebozoa;__Lobosa;__Tubulinea;__Leptomyxida;__Rhizamoeba	0	0	0	0	0	0	0	0	0	0	0	0.00264901	0	0	0
Eukaryota;__Archaeplastida;__Chloroplastida;__Chlorophyta;__Chlorodendrales;__Tetraselmis	0	0	0	0	0	0	0	0	0	0	0	0	0	0	0.0532396
Eukaryota;__Archaeplastida;__Chloroplastida;__Chlorophyta;__Chlorophyceae;__Desmodesmus	0	0	0.0110818	0	0	0	0	0	0	0	0	0	0	0	0
Eukaryota;__Archaeplastida;__Chloroplastida;__Chlorophyta;__Mamiellophyceae;__Mamiella	0.00449817	0.0040404	0.0105541	0.0161725	0.0160643	0.00148258	0.00810373	0.00671141	0.00306748	0.00143266	0.00286885	0	0	0	0
Eukaryota;__Archaeplastida;__Chloroplastida;__Chlorophyta;__Mamiellophyceae;__Micromonas	0.00112454	0	0.00369393	0.00485175	0.0160643	0.00148258	0.00972447	0	0.00153374	0	0	0	0	0	0
Eukaryota;__Archaeplastida;__Chloroplastida;__Chlorophyta;__Mamiellophyceae;__uncultured_marine_eukaryote	0.0039359	0	0.00686016	0.015903	0.0401606	0.00370645	0	0.00615213	0.00153374	0.00429799	0	0	0.0015528	0	0
Eukaryota;__Archaeplastida;__Chloroplastida;__Chlorophyta;__Prasinophytae;__Pycnococcus	0.00168681	0	0.00316623	0.00134771	0.0160643	0	0	0.000559284	0	0.00429799	0	0	0	0	0.00351582
Eukaryota;__Archaeplastida;__Chloroplastida;__Chlorophyta;__Prasinophytae;__Pyramimonas	0.000562272	0.0020202	0.00897098	0.00700809	0.00803213	0.00222387	0	0.00838926	0	0	0	0	0	0	0
Eukaryota;__Archaeplastida;__Chloroplastida;__Chlorophyta;__Trebouxiophyceae;__AN_1-3	0	0	0.00844327	0	0	0	0	0	0	0	0	0	0	0	0
Eukaryota;__Archaeplastida;__Chloroplastida;__Chlorophyta;__Trebouxiophyceae;__Apatococcus	0	0	0.330343	0	0	0	0	0.000559284	0	0	0	0	0	0	0
Eukaryota;__Archaeplastida;__Chloroplastida;__Chlorophyta;__Trebouxiophyceae;__Botryococcus	0.000562272	0.0020202	0	0	0	0	0	0	0	0	0	0	0	0	0
Eukaryota;__Archaeplastida;__Chloroplastida;__Chlorophyta;__Trebouxiophyceae;__Chlorella	0	0	0	0.00458221	0.0120482	0	0	0	0	0	0	0.00264901	0	0	0
Eukaryota;__Archaeplastida;__Chloroplastida;__Chlorophyta;__Trebouxiophyceae;__Choricystis	0	0	0	0.00107817	0	0	0.00972447	0	0	0	0	0	0	0	0
Eukaryota;__Archaeplastida;__Chloroplastida;__Chlorophyta;__Trebouxiophyceae;__Leptosira	0.00253022	0	0	0	0	0	0	0.00111857	0	0	0	0	0	0	0
Eukaryota;__Archaeplastida;__Chloroplastida;__Chlorophyta;__Trebouxiophyceae;__Myrmecia	0	0	0	0.00188679	0	0	0	0	0	0	0	0	0	0	0
Eukaryota;__Archaeplastida;__Chloroplastida;__Chlorophyta;__Trebouxiophyceae;__Nannochloris	0.000281136	0.0020202	0.0110818	0.00161725	0.0160643	0.00148258	0.0275527	0.00391499	0.00613497	0.00286533	0.0102459	0.00662252	0.00310559	0.0631579	0
Eukaryota;__Archaeplastida;__Chloroplastida;__Chlorophyta;__Trebouxiophyceae;__Parachlorella	0	0	0	0	0	0	0.0145867	0	0	0	0	0	0	0	0
Eukaryota;__Centrohelida;__Heterophryidae;__Heterophrys;__Heterophrys_marina;Other	0	0.00606061	0	0	0	0.00222387	0	0.00167785	0.00460123	0.017192	0	0	0.107143	0	0.00602712
Eukaryota;__Centrohelida;__Heterophryidae;__Oxnerella;__Oxnerella_micra;Other	0.00281136	0.0545455	0	0.0105121	0	0.017791	0	0.0229306	0.00153374	0.0114613	0.00614754	0.00264901	0.0869565	0.0157895	0.027122
Eukaryota;__Centrohelida;__Heterophryidae;__uncultured_eukaryote;Other;Other	0.00337363	0.0020202	0	0	0	0.00667161	0	0	0.0184049	0.012894	0	0	0	0	0
Eukaryota;__Centrohelida;__uncultured_eukaryote;Other;Other;Other	0	0	0	0	0	0	0.0113452	0	0	0	0	0	0	0	0
Eukaryota;__Cryptophyceae;__Cryptomonadales;__FV18-2G7;__Cryptophyceae_sp._CCMP2045;Other	0.00140568	0	0	0.000269542	0	0	0	0.00111857	0.00153374	0.00429799	0	0	0.0201863	0	0
Eukaryota;__Cryptophyceae;__Cryptomonadales;__FV18-2G7;__uncultured_marine_picoeukaryote;Other	0	0	0.00211082	0	0	0	0	0	0	0	0	0	0	0	0
Eukaryota;__Cryptophyceae;__Cryptomonadales;__Geminigera;__Geminigera_cryophila;Other	0.000843407	0.0545455	0	0.00242588	0	0.00296516	0	0.00727069	0.00766871	0	0.00204918	0.0013245	0.00465839	0.0105263	0
Eukaryota;__Cryptophyceae;__Cryptomonadales;__Hemiselmis;__Hemiselmis_cryptochromatica;Other	0	0	0.00738786	0	0	0	0	0	0	0	0	0	0	0	0
Eukaryota;__Cryptophyceae;__Cryptomonadales;__uncultured_marine_eukaryote;Other;Other	0.000281136	0	0.00633245	0.006469	0.00401606	0.00148258	0.0113452	0.00223714	0.00460123	0	0	0	0	0	0
Eukaryota;__Cryptophyceae;__Goniomonas;__Goniomonas_sp._ATCC_50108;Other;Other	0	0	0	0	0	0	0	0	0.00153374	0	0	0.00397351	0	0	0
Eukaryota;__Cryptophyceae;__Goniomonas;__Goniomonas_sp._SH-3;Other;Other	0	0	0	0	0	0	0	0.00167785	0	0	0	0	0	0	0
Eukaryota;__Cryptophyceae;__P1-31;__uncultured_Proteomonas;Other;Other	0	0.0020202	0	0	0	0	0.0178282	0	0	0	0	0	0	0	0
Eukaryota;__Excavata;__Discoba;__Discicristata;__Euglenozoa;__Diplonemea	0	0	0	0.00134771	0	0.00074129	0	0	0	0	0	0	0.0015528	0	0.0110497
Eukaryota;__Excavata;__Discoba;__Discicristata;__Heterolobosea;__Tetramitia	0.00224909	0	0	0.00215633	0	0	0	0	0	0.00429799	0	0	0	0	0
Eukaryota;__Excavata;__Discoba;__Jakobida;__uncultured;__Scrupocellaria	0.125105	0.115152	0.0395778	0.0280323	0.11245	0.0815419	0.0162075	0.0542506	0.199387	0.17192	0.0262295	0.10596	0.223602	0.273684	0.0326469
Eukaryota;__Excavata;__Metamonada;__Preaxostyla;__Trimastix;__Trimastix_pyriformis_ATCC50562	0.000843407	0	0.000527704	0.00296496	0	0.00148258	0	0	0.00153374	0.00429799	0	0	0	0	0
Eukaryota;__Haptophyta;__Prymnesiophyceae;__ESS2202;__uncultured_Emiliania;Other	0	0	0	0	0	0	0	0.000559284	0	0.00143266	0.0057377	0	0	0	0
Eukaryota;__Haptophyta;__Prymnesiophyceae;__ESS2202;__uncultured_haptophyte;Other	0	0	0	0	0.00803213	0.00148258	0	0.00167785	0.0122699	0.00859599	0	0	0	0	0
Eukaryota;__Haptophyta;__Prymnesiophyceae;__OLI16010;__eukaryote_clone_OLI11007;Other	0	0	0.00158311	0	0	0	0	0	0	0	0	0	0	0	0
Eukaryota;__Haptophyta;__Prymnesiophyceae;__Prymnesiales;__AI5F14RJ2A07;__uncultured_eukaryote	0	0	0.00263852	0	0	0	0	0	0	0	0	0	0	0	0
Eukaryota;__Haptophyta;__Prymnesiophyceae;__Prymnesiales;__Chrysochromulina;__Chrysochromulina_simplex	0	0	0	0.00107817	0	0	0	0	0	0	0	0	0	0	0
Eukaryota;__Haptophyta;__Prymnesiophyceae;__Prymnesiales;__Chrysochromulina;__Platychrysis	0	0	0	0	0	0	0	0.00111857	0	0	0	0	0	0	0
Eukaryota;__Haptophyta;__Prymnesiophyceae;__Prymnesiales;__Imantonia;__uncultured_marine_picoeukaryote	0.000843407	0	0.000527704	0.0032345	0	0	0	0	0	0	0	0	0	0	0
Eukaryota;__Haptophyta;__Prymnesiophyceae;__Prymnesiales;__OLI16029;__uncultured_marine_haptophyte	0.00421704	0.0040404	0	0.00350404	0.0160643	0.00222387	0	0.0145414	0	0.00429799	0.00245902	0	0.00310559	0	0.00100452
Eukaryota;__Haptophyta;__T58;__uncultured_marine_haptophyte;Other;Other	0	0	0	0	0	0.00148258	0	0	0	0	0	0	0	0	0
Eukaryota;__Incertae_Sedis;__Ancyromonadida;__Ancyromonas;__Ancyromonas_micra;Other	0.0118077	0	0.00316623	0	0	0.00074129	0.00648298	0.00111857	0	0	0	0	0	0	0
Eukaryota;__Incertae_Sedis;__Apusomonadidae;__Amastigomonas;__Amastigomonas_debruynei;Other	0	0	0	0.000808625	0	0.00074129	0	0	0.00153374	0	0	0	0	0	0
Eukaryota;__Incertae_Sedis;__Apusomonadidae;__Amastigomonas;__Amastigomonas_sp._2_Bamfield;Other	0.00112454	0	0	0.00431267	0	0.0200148	0	0.0106264	0.00153374	0.00143266	0	0.00264901	0	0	0
Eukaryota;__Incertae_Sedis;__Apusomonadidae;__Apusomonas;__Apusomonas_proboscidea;Other	0	0	0	0	0	0	0	0	0	0	0	0	0.00465839	0	0
Eukaryota;__Incertae_Sedis;__Palpitomonas;__marine_microheliozoan_TCS-2002;Other;Other	0.000843407	0	0.000527704	0.00269542	0	0.00074129	0	0.00559284	0.00306748	0.00286533	0	0	0	0	0
Eukaryota;__Incertae_Sedis;__Palpitomonas;__uncultured_dinoflagellate;Other;Other	0	0	0	0.00269542	0	0	0	0	0	0	0	0	0	0	0
Eukaryota;__Incertae_Sedis;__Telonema;__uncultured_eukaryote;Other;Other	0.0188361	0.0323232	0.00633245	0.0137466	0.060241	0.290586	0.00324149	0.0928412	0.00920245	0.0243553	0.0795082	0.00927152	0.0186335	0	0.00904068
Eukaryota;__Incertae_Sedis;__Telonema;__uncultured_marine_Telonemida;Other;Other	0	0	0.000527704	0.000269542	0.00401606	0	0	0	0	0	0	0	0	0	0
Eukaryota;__Kathablepharidae;__Katablepharis;__Katablepharis_remigera;Other;Other	0.00168681	0	0	0	0	0	0	0	0	0	0	0	0	0	0
Eukaryota;__Kathablepharidae;__Leucocryptos;__Leucocryptos_marina;Other;Other	0	0	0.00105541	0.0032345	0.00401606	0.00148258	0	0.00223714	0	0	0	0	0	0	0
Eukaryota;__Kathablepharidae;__Leucocryptos;__uncultured_marine_eukaryote;Other;Other	0	0	0.00263852	0.00404313	0	0	0	0.00167785	0	0	0	0	0	0	0
Eukaryota;__Kathablepharidae;__uncultured;__uncultured_katablepharidophyte;Other;Other	0.00140568	0	0	0	0.00401606	0	0	0	0	0	0	0	0	0	0
Eukaryota;__Kathablepharidae;__uncultured_katablepharidophyte;Other;Other;Other	0.0157436	0	0.0364116	0.0196765	0.0120482	0.00593032	0	0.0257271	0.00306748	0.00573066	0	0	0	0	0
Eukaryota;__Picozoa;__uncultured_Cyanophora;Other;Other;Other	0.0168681	0	0.0221636	0.0191375	0.0281124	0.00148258	0.0632091	0.0178971	0	0.0100287	0	0	0.00310559	0	0
Eukaryota;__Picozoa;__uncultured_marine_eukaryote;Other;Other;Other	0	0	0	0.00404313	0	0	0	0	0	0	0	0	0	0	0
Eukaryota;__Picozoa;__uncultured_rhodophyte;Other;Other;Other	0	0	0	0	0	0.00074129	0	0	0	0.00143266	0	0	0	0	0
Eukaryota;__SAR;__Alveolata;__Apicomplexa;__Conoidasida;__Coccidia	0	0	0	0.000539084	0	0	0	0	0	0	0	0	0	0	0
Eukaryota;__SAR;__Alveolata;__Apicomplexa;__Conoidasida;__Cryptosporida	0	0	0	0	0	0.00074129	0	0	0.00306748	0	0	0	0	0	0
Eukaryota;__SAR;__Alveolata;__Apicomplexa;__Novel_Apicomplexa_Class_1;__uncultured_eukaryote	0	0	0.00211082	0	0	0	0	0	0	0	0	0	0	0	0
Eukaryota;__SAR;__Alveolata;__Ciliophora;__Intramacronucleata;__Spirotrichea	0	0	0	0	0	0	0	0	0	0	0	0.00397351	0	0	0.00552486
Eukaryota;__SAR;__Alveolata;__Ciliophora;__Postciliodesmatophora;__Heterotrichea	0.00281136	0.0020202	0.00686016	0.00404313	0	0	0	0	0	0.00286533	0	0.00264901	0	0	0
Eukaryota;__SAR;__Alveolata;__Dinoflagellata;__Dinophyceae;__Dinophysiales	0	0	0	0.00808625	0	0.00074129	0	0	0.00153374	0.00143266	0	0	0	0	0
Eukaryota;__SAR;__Alveolata;__Dinoflagellata;__Dinophyceae;__Gymnodiniphycidae	0.0306438	0.0242424	0.0765172	0.0770889	0.0722892	0.0289103	0.0745543	0.14094	0.0291411	0.0530086	0.0131148	0.00529801	0.0295031	0.0157895	0.0356605
Eukaryota;__SAR;__Alveolata;__Dinoflagellata;__Dinophyceae;__Peridiniphycidae	0.0416081	0.0020202	0.0390501	0.114555	0.128514	0.0415122	0.126418	0.0643177	0.0245399	0.0186246	0	0.010596	0.00776398	0.105263	0
Eukaryota;__SAR;__Alveolata;__Dinoflagellata;__Dinophyceae;__Prorocentrales	0.000843407	0	0	0	0	0	0	0	0	0	0	0.00529801	0.00310559	0	0
Eukaryota;__SAR;__Alveolata;__Dinoflagellata;__Incertae_Sedis;__Blastodinium	0	0	0	0	0	0.00148258	0	0	0	0	0	0	0	0	0
Eukaryota;__SAR;__Alveolata;__Dinoflagellata;__Incertae_Sedis;__Haplozoon	0.0219286	0.00606061	0.00580475	0.00619946	0.0240964	0.00074129	0.012966	0.0262864	0	0.017192	0	0	0	0	0
Eukaryota;__SAR;__Alveolata;__Dinoflagellata;__Noctilucales;__Spatulodinium	0	0	0	0	0	0.00148258	0	0	0.00153374	0	0	0	0	0	0
Eukaryota;__SAR;__Alveolata;__NIF-4C10;__uncultured_marine_eukaryote;Other	0	0	0.00316623	0.000539084	0	0	0	0.00111857	0	0	0	0	0	0.0157895	0
Eukaryota;__SAR;__Alveolata;__Protalveolata;__Syndiniales;__Amoebophrya	0.00730953	0	0.00316623	0.00592992	0	0.00296516	0.0113452	0.00671141	0.00153374	0.00429799	0.00204918	0	0.0015528	0	0
Eukaryota;__SAR;__Alveolata;__Protalveolata;__Syndiniales;__Duboscquella	0.00224909	0	0.00211082	0	0	0.00074129	0	0	0	0	0	0	0	0	0
Eukaryota;__SAR;__Alveolata;__Protalveolata;__Syndiniales;__Syndiniales_Group_I	0.000562272	0	0.00422164	0.006469	0.0361446	0.0415122	0.0551053	0.00111857	0.16411	0.123209	0.00614754	0.0145695	0.00776398	0.00526316	0.0105475
Eukaryota;__SAR;__Alveolata;__Protalveolata;__Syndiniales;__Syndiniales_Group_II	0.0112454	0.00606061	0.0205805	0.0172507	0.0160643	0.00667161	0	0.0195749	0.00306748	0.00286533	0.00245902	0	0	0	0
Eukaryota;__SAR;__Alveolata;__Protalveolata;__Syndiniales;__Syndiniales_Group_III	0	0	0	0	0	0.00074129	0	0.00223714	0	0	0	0	0	0	0
Eukaryota;__SAR;__Alveolata;__Protalveolata;__Syndiniales;__Syndiniales_Group_V	0	0	0	0.00134771	0	0.00074129	0.00648298	0.00167785	0	0	0	0	0	0	0
Eukaryota;__SAR;__Alveolata;__Protalveolata;__Syndiniales;__Syndinium	0	0	0.00686016	0	0.0120482	0	0	0	0	0	0	0	0	0	0
Eukaryota;__SAR;__Alveolata;__Protalveolata;__Syndiniales;__uncultured_eukaryote	0	0	0.00316623	0.00296496	0.00401606	0	0	0.0033557	0	0.00143266	0	0	0	0	0
Eukaryota;__SAR;__Rhizaria;__Cercozoa;__Cercomonadidae;__Cavernomonas	0	0	0	0.00458221	0	0	0	0	0	0	0	0	0	0.00526316	0
Eukaryota;__SAR;__Rhizaria;__Cercozoa;__Cercomonadidae;__Cercomonas	0.00224909	0.0040404	0.00158311	0.00458221	0	0.0133432	0	0	0.0306748	0.00859599	0	0.010596	0	0	0.0200904
Eukaryota;__SAR;__Rhizaria;__Cercozoa;__Clathrulinidae;__Hedriocystis	0.00112454	0.0242424	0	0.00107817	0	0.00296516	0	0.00223714	0	0	0	0.0119205	0.00465839	0.00526316	0
Eukaryota;__SAR;__Rhizaria;__Cercozoa;__Endomyxa;__Ascetosporea	0.0272702	0.0222222	0.0585752	0.0382749	0.0522088	0.0200148	0.0291734	0.01566	0.0214724	0.030086	0.213934	0.0874172	0.0263975	0.163158	0.234053
Eukaryota;__SAR;__Rhizaria;__Cercozoa;__Endomyxa;__Vampyrellidae	0.00281136	0.119192	0.00316623	0.00673854	0	0	0	0	0.00153374	0.00859599	0	0	0.0015528	0	0
Eukaryota;__SAR;__Rhizaria;__Cercozoa;__Glissomonadida;__Heteromita	0	0	0	0	0	0	0	0	0.00153374	0.00286533	0	0	0	0	0
Eukaryota;__SAR;__Rhizaria;__Cercozoa;__Metromonadea;__Metopion	0.00224909	0.0020202	0	0.00107817	0	0.033358	0.00810373	0.00391499	0.00306748	0	0.00327869	0.018543	0.150621	0.0105263	0
Eukaryota;__SAR;__Rhizaria;__Cercozoa;__Metromonadea;__Metromonas	0.00562272	0	0	0	0	0	0.0113452	0.00279642	0	0.00143266	0	0	0	0	0
Eukaryota;__SAR;__Rhizaria;__Cercozoa;__Metromonadea;__Micrometopion	0	0	0	0.00107817	0	0	0	0	0	0	0	0	0	0	0
Eukaryota;__SAR;__Rhizaria;__Cercozoa;__Novel_Clade_12;__uncultured_eukaryote	0.000562272	0	0	0	0	0.00148258	0	0.00167785	0	0	0	0	0	0	0
Eukaryota;__SAR;__Rhizaria;__Cercozoa;__Novel_Clade_2;__uncultured_cercozoan	0.00590385	0	0	0	0	0	0	0	0	0	0	0	0.00621118	0	0
Eukaryota;__SAR;__Rhizaria;__Cercozoa;__Novel_Clade_2;__uncultured_eukaryote	0.00646612	0.00808081	0.00633245	0.00889488	0.0120482	0	0	0.00223714	0.00306748	0	0.00778689	0.0649007	0.00465839	0	0
Eukaryota;__SAR;__Rhizaria;__Cercozoa;__Novel_Clade_Gran-4;__Exuviaella	0	0.0040404	0	0	0	0	0	0	0	0	0	0	0.0015528	0	0
Eukaryota;__SAR;__Rhizaria;__Cercozoa;__Novel_Clade_Gran-4;__uncultured_marine_eukaryote	0.000843407	0	0	0	0	0	0	0	0	0	0	0	0	0	0
Eukaryota;__SAR;__Rhizaria;__Cercozoa;__Silicofilosea;__Basal_Group_T	0	0	0.00263852	0	0	0	0	0	0	0	0	0	0.00310559	0	0
Eukaryota;__SAR;__Rhizaria;__Cercozoa;__Silicofilosea;__CCW10	0.00253022	0.00606061	0	0.00161725	0.00401606	0.00593032	0.00324149	0.00111857	0	0	0	0.00264901	0.00621118	0	0
Eukaryota;__SAR;__Rhizaria;__Cercozoa;__Silicofilosea;__Chlorarachniophyta	0	0	0	0.00161725	0	0.00222387	0	0.000559284	0.00306748	0.00286533	0	0	0	0	0
Eukaryota;__SAR;__Rhizaria;__Cercozoa;__Silicofilosea;__Euglyphida	0	0	0.00580475	0.00350404	0	0.00370645	0	0.00503356	0.00460123	0	0	0	0	0	0
Eukaryota;__SAR;__Rhizaria;__Cercozoa;__Silicofilosea;__Marimonadida	0	0	0	0	0	0	0	0	0.00460123	0	0	0	0	0	0
Eukaryota;__SAR;__Rhizaria;__Cercozoa;__Silicofilosea;__Spongomonadida	0	0	0	0.00161725	0	0	0	0	0	0	0	0	0	0	0
Eukaryota;__SAR;__Rhizaria;__Cercozoa;__Silicofilosea;__Thaumatomonadida	0.00224909	0.0242424	0.000527704	0.0161725	0	0.00370645	0	0.0145414	0.0138037	0.00429799	0	0.00662252	0.00465839	0.0105263	0
Eukaryota;__SAR;__Rhizaria;__Cercozoa;__Silicofilosea;__p15D09	0	0.00606061	0.00158311	0.00161725	0	0.00815419	0	0.0240492	0.0122699	0.0186246	0.000409836	0.108609	0.00776398	0.00526316	0.0447012
Eukaryota;__SAR;__Rhizaria;__Cercozoa;__Thecofilosea;__BOLA322	0	0	0	0.00377358	0	0.00074129	0	0	0	0	0	0	0	0	0
Eukaryota;__SAR;__Rhizaria;__Cercozoa;__Thecofilosea;__Cryomonadida	0.0402024	0.020202	0.0258575	0.128841	0.0522088	0.0155671	0.0534846	0.00782998	0.0122699	0.017192	0.0405738	0.0225166	0.00931677	0.0684211	0.00351582
Eukaryota;__SAR;__Rhizaria;__Cercozoa;__Thecofilosea;__Ebriacea	0.00534158	0	0	0.0032345	0	0	0	0.00223714	0	0	0	0	0	0.0263158	0
Eukaryota;__SAR;__Rhizaria;__Cercozoa;__Thecofilosea;__NOR26	0.0101209	0.0040404	0.00316623	0.0207547	0.0120482	0.00148258	0.0113452	0.0173378	0.00613497	0.0100287	0	0.00397351	0.00310559	0.0157895	0
Eukaryota;__SAR;__Rhizaria;__Cercozoa;__Thecofilosea;__Phaeodarea	0	0.10303	0	0.00242588	0	0.00148258	0	0.0100671	0	0.00859599	0	0.00397351	0	0	0
Eukaryota;__SAR;__Rhizaria;__Cercozoa;__Thecofilosea;__WHOI-LI1-14	0	0	0	0.00188679	0	0	0	0	0	0	0	0	0	0	0
Eukaryota;__SAR;__Rhizaria;__Cercozoa;__Thecofilosea;__uncultured	0.00590385	0	0.0147757	0.00889488	0.0481928	0.00296516	0	0.0106264	0.00306748	0.00286533	0	0	0	0	0.0130588
Eukaryota;__SAR;__Rhizaria;__Endomyxa;__Ascetosporea;__Haplosporida	0	0.00808081	0	0.00161725	0	0	0	0.00167785	0	0.00143266	0	0.00264901	0.0232919	0	0
Eukaryota;__SAR;__Rhizaria;__Foraminifera;__Globothalamea;__Rotaliida	0.00168681	0	0.00105541	0.00107817	0	0	0	0	0	0	0	0	0	0	0
Eukaryota;__SAR;__Rhizaria;__Radiolaria;__Acantharia;__Chaunocanthida	0.00112454	0.0020202	0	0.000808625	0	0.00296516	0	0.0145414	0.00153374	0.00286533	0	0	0	0	0
Eukaryota;__SAR;__Rhizaria;__Radiolaria;__Acantharia;__Symphyacanthida	0	0	0	0.0110512	0	0.00222387	0.0226904	0.00782998	0	0.00143266	0	0	0	0	0
Eukaryota;__SAR;__Stramenopiles;__Bicosoecida;__Bicosoecidae;__Bicosoeca	0.00196795	0.00606061	0	0.000808625	0.00401606	0.00667161	0	0	0.00460123	0.0100287	0	0.0211921	0.0279503	0	0
Eukaryota;__SAR;__Stramenopiles;__Bicosoecida;__Cafeteriidae;__BCI5F15RM3E05	0.00562272	0.030303	0	0.0242588	0	0.00222387	0	0.0033557	0	0.00143266	0	0.0119205	0.00465839	0	0.00200904
Eukaryota;__SAR;__Stramenopiles;__Bolidomonas;__Bolidomonas_pacifica;Other	0.00140568	0	0.00105541	0.000269542	0	0.00148258	0	0	0	0	0	0	0	0	0
Eukaryota;__SAR;__Stramenopiles;__C2-E039;__uncultured_stramenopile;Other	0.00196795	0.00606061	0	0.00242588	0.00401606	0	0	0.00111857	0.00460123	0.00143266	0.00122951	0.00264901	0.00465839	0.00526316	0.00150678
Eukaryota;__SAR;__Stramenopiles;__Chrysophyceae;__CCMP1899;__Chrysophyceae_sp._I76	0.000843407	0.0020202	0.00316623	0	0	0.0103781	0.0162075	0.0033557	0.00306748	0.00286533	0.052459	0	0.00621118	0.00526316	0.0411853
Eukaryota;__SAR;__Stramenopiles;__Chrysophyceae;__Chromulinales;__JBNA46	0	0	0	0.00107817	0	0	0	0	0	0	0	0	0.00931677	0	0
Eukaryota;__SAR;__Stramenopiles;__Chrysophyceae;__Chromulinales;__LG31-02	0.259488	0	0	0	0	0.00370645	0	0	0.00153374	0.00143266	0.00532787	0.0119205	0	0	0
Eukaryota;__SAR;__Stramenopiles;__Chrysophyceae;__Chromulinales;__uncultured_marine_eukaryote	0.00253022	0	0	0	0	0	0	0	0	0	0	0	0	0	0
Eukaryota;__SAR;__Stramenopiles;__Chrysophyceae;__E222;__uncultured_marine_eukaryote	0.00365477	0	0	0	0	0	0	0	0	0	0	0	0	0	0
Eukaryota;__SAR;__Stramenopiles;__Chrysophyceae;__E222;__uncultured_marine_picoeukaryote	0.00590385	0.0020202	0.00791557	0.0110512	0.00803213	0.00148258	0	0.00223714	0	0.00143266	0.00737705	0	0	0	0
Eukaryota;__SAR;__Stramenopiles;__Chrysophyceae;__LG01-09;__Clade_C	0.000843407	0.0020202	0	0	0	0.00074129	0	0	0.00153374	0	0	0	0	0	0
Eukaryota;__SAR;__Stramenopiles;__Chrysophyceae;__LG01-09;__uncultured_marine_chrysophyte	0.0202418	0.0040404	0.0221636	0.0207547	0.0160643	0.0111193	0.0113452	0.0514541	0.00920245	0.0186246	0	0.00397351	0.0015528	0	0.0050226
Eukaryota;__SAR;__Stramenopiles;__Chrysophyceae;__LG21-05;__uncultured_eukaryote	0	0	0	0.00242588	0	0.00074129	0	0	0	0	0	0	0	0	0
Eukaryota;__SAR;__Stramenopiles;__Chrysophyceae;__Ochromonadales;__Chrysonephele	0	0.0020202	0.00791557	0.000539084	0	0	0	0.00671141	0	0	0	0	0	0	0
Eukaryota;__SAR;__Stramenopiles;__Chrysophyceae;__Ochromonadales;__Epipyxis	0	0	0	0.000808625	0	0	0	0	0	0	0	0	0	0	0
Eukaryota;__SAR;__Stramenopiles;__Chrysophyceae;__Ochromonadales;__Ochromonas	0	0.0040404	0	0	0	0	0	0	0.00306748	0.00429799	0	0	0	0	0
Eukaryota;__SAR;__Stramenopiles;__Chrysophyceae;__Ochromonadales;__Paraphysomonas	0.00112454	0.0040404	0.00211082	0.00431267	0.00401606	0.00963677	0.00162075	0.00223714	0.00460123	0.00716332	0.000409836	0	0	0	0
Eukaryota;__SAR;__Stramenopiles;__Diatomea;__Bacillariophytina;__Bacillariophyceae	0.00983975	0.0505051	0	0.00350404	0	0.00815419	0.00810373	0.00615213	0.0107362	0.00143266	0.0188525	0.00927152	0.0139752	0.0263158	0.0331492
Eukaryota;__SAR;__Stramenopiles;__Diatomea;__Bacillariophytina;__Mediophyceae	0.00506044	0.0141414	0.00791557	0.0215633	0.00401606	0.00889548	0.0551053	0.00111857	0.0322086	0.02149	0.00245902	0.00264901	0.00621118	0.0368421	0
Eukaryota;__SAR;__Stramenopiles;__Diatomea;__Coscinodiscophytina;__Melosirids	0.0716896	0.0585859	0.0116095	0.0218329	0	0.0348406	0	0.00727069	0.153374	0.0974212	0.3	0.249007	0.0263975	0.0526316	0.250126
Eukaryota;__SAR;__Stramenopiles;__Diatomea;__Coscinodiscophytina;__Rhizosolenids	0.00140568	0	0	0	0	0	0	0	0.00460123	0	0.0045082	0	0	0	0
Eukaryota;__SAR;__Stramenopiles;__Eustigmatales;__Vischeria;__Vischeria_punctata	0.000562272	0	0	0	0	0	0	0.00279642	0	0	0	0.00264901	0.00621118	0	0
Eukaryota;__SAR;__Stramenopiles;__Incertae_Sedis;__Pirsonia;__uncultured_eukaryote	0.00562272	0	0.00263852	0	0	0.00074129	0	0.0033557	0	0	0	0	0	0	0
Eukaryota;__SAR;__Stramenopiles;__Incertae_Sedis;__Wobblia;__marine_gliding_biciliate_TCS-2004	0	0	0	0.000808625	0	0	0	0	0	0	0	0	0	0	0
Eukaryota;__SAR;__Stramenopiles;__Labyrinthulomycetes;__D2P04F01;__uncultured_marine_eukaryote	0	0	0	0	0	0	0	0	0	0	0	0	0	0.0157895	0
Eukaryota;__SAR;__Stramenopiles;__Labyrinthulomycetes;__Labyrinthula;__uncultured_eukaryote	0.000281136	0	0.00105541	0.000269542	0	0	0	0	0	0	0	0	0	0	0
Eukaryota;__SAR;__Stramenopiles;__Labyrinthulomycetes;__PW19;__Oblongichytrium	0	0	0.00527704	0.000808625	0	0	0	0	0	0	0	0	0	0	0
Eukaryota;__SAR;__Stramenopiles;__Labyrinthulomycetes;__Thraustochytriaceae;__Aplanochytrium	0.00253022	0.0121212	0.000527704	0.000808625	0	0.00296516	0	0.00111857	0.00920245	0.00573066	0.00204918	0.00264901	0.0124224	0	0.0025113
Eukaryota;__SAR;__Stramenopiles;__Labyrinthulomycetes;__Thraustochytriaceae;__Diplophrys	0	0	0	0	0	0	0	0	0	0	0	0	0	0.0105263	0
Eukaryota;__SAR;__Stramenopiles;__Labyrinthulomycetes;__Thraustochytriaceae;__E170	0.000281136	0	0.00422164	0	0	0	0	0	0	0.00143266	0	0.010596	0.0015528	0.00526316	0
Eukaryota;__SAR;__Stramenopiles;__Labyrinthulomycetes;__Thraustochytriaceae;__Thraustochytrium	0.00196795	0.0020202	0.00263852	0.00377358	0.0160643	0.00370645	0	0.000559284	0.00306748	0.00143266	0.00368852	0	0	0	0
Eukaryota;__SAR;__Stramenopiles;__Labyrinthulomycetes;__Thraustochytriaceae;__Ulkenia	0.00140568	0.020202	0	0.00808625	0	0.00296516	0.0162075	0.00111857	0.00460123	0.0143266	0	0.0317881	0.0124224	0	0
Eukaryota;__SAR;__Stramenopiles;__Labyrinthulomycetes;__Thraustochytriaceae;__uncultured_eukaryote	0.00140568	0	0	0	0	0.00074129	0	0	0	0	0	0	0	0.00526316	0
Eukaryota;__SAR;__Stramenopiles;__MAST-1;__MAST-1_C;__uncultured_eukaryote	0.00112454	0	0.000527704	0.000269542	0	0.00148258	0	0	0.00153374	0.00716332	0	0	0	0	0.00050226
Eukaryota;__SAR;__Stramenopiles;__MAST-12;__uncultured_eukaryote;Other	0.0115266	0.0020202	0.0248021	0.0121294	0.00401606	0.0111193	0.089141	0.0173378	0.00766871	0.0143266	0	0.0013245	0	0.0105263	0
Eukaryota;__SAR;__Stramenopiles;__MAST-12;__uncultured_marine_picoeukaryote;Other	0.000281136	0	0	0.00350404	0	0	0.0194489	0.000559284	0	0	0	0	0	0	0
Eukaryota;__SAR;__Stramenopiles;__MAST-3;__eukaryote_marine_clone_ME1-18;Other	0	0	0	0.000808625	0	0	0	0	0	0	0	0.0172185	0	0	0
Eukaryota;__SAR;__Stramenopiles;__MAST-3;__uncultured_eukaryote;Other	0.0112454	0.010101	0.0110818	0.00997305	0.0361446	0.0133432	0	0.0564877	0.00766871	0.0157593	0	0.013245	0.00621118	0	0.0125565
Eukaryota;__SAR;__Stramenopiles;__MAST-3;__uncultured_marine_eukaryote;Other	0.000843407	0.0020202	0	0	0	0.00074129	0	0	0	0	0	0	0.0015528	0	0
Eukaryota;__SAR;__Stramenopiles;__MAST-3;__uncultured_stramenopile;Other	0	0	0	0.00296496	0	0	0	0	0	0	0	0	0	0	0
Eukaryota;__SAR;__Stramenopiles;__MAST-4;__uncultured_marine_eukaryote;Other	0	0	0	0	0	0	0	0.00223714	0	0	0	0	0	0	0
Eukaryota;__SAR;__Stramenopiles;__MAST-4;__uncultured_stramenopile;Other	0	0	0	0.00458221	0.0160643	0	0	0.00111857	0	0.00143266	0	0	0	0	0
Eukaryota;__SAR;__Stramenopiles;__MAST-6;__eukaryote_marine_clone_ME1-24;Other	0	0.00808081	0	0.00107817	0	0	0.00810373	0.00167785	0	0	0	0.0119205	0.0186335	0	0
Eukaryota;__SAR;__Stramenopiles;__MAST-6;__uncultured_stramenopile;Other	0.000281136	0	0.00158311	0	0	0	0	0	0	0.00429799	0	0	0	0	0
Eukaryota;__SAR;__Stramenopiles;__MAST-7;__eukaryote_marine_clone_ANT12-10;Other	0.0039359	0.0020202	0.00474934	0.00107817	0	0	0.0307942	0	0	0.00143266	0	0	0.0015528	0	0
Eukaryota;__SAR;__Stramenopiles;__MAST-9;__Pirsonia;__Pirsonia_verrucosa	0.000843407	0	0.00369393	0	0	0	0.0194489	0	0	0	0	0	0	0	0
Eukaryota;__SAR;__Stramenopiles;__MAST-9;__uncultured_stramenopile;Other	0	0	0	0.00107817	0	0	0	0	0	0	0	0	0	0	0
Eukaryota;__SAR;__Stramenopiles;__Ochromonadaceae_environmental_sample;Other;Other	0	0	0	0	0	0	0.00972447	0	0	0.00143266	0.00245902	0	0	0	0
Eukaryota;__SAR;__Stramenopiles;__Peronosporomycetes;__Haliphthoros;__Haliphthoros_sp._NJM_0034	0	0.0020202	0	0	0.00401606	0	0	0.000559284	0	0	0	0	0	0	0
Eukaryota;__SAR;__Stramenopiles;__Peronosporomycetes;__Halophytophthora;__uncultured_eukaryote	0.0396401	0.030303	0.0263852	0.0530997	0.0200803	0.0489251	0.0275527	0.0100671	0.0797546	0.0659026	0.022541	0.0264901	0.0232919	0.00526316	0.0783526
Eukaryota;__SAR;__Stramenopiles;__Peronosporomycetes;__Phytophthora;__Plasmopara	0	0	0	0.000808625	0	0	0	0	0	0	0	0	0	0	0
Eukaryota;__SAR;__Stramenopiles;__Peronosporomycetes;__Pythium;__Pythiaceae_sp._PHY2	0	0	0	0	0	0	0	0	0.00306748	0.00143266	0	0	0	0	0
Eukaryota;__SAR;__Stramenopiles;__Raphidophyceae;__E133;__uncultured_stramenopile	0	0.0020202	0	0	0	0	0.012966	0	0	0	0	0	0	0	0
Eukaryota;__SAR;__Stramenopiles;__Synurales;__Synura;__Synura_sp._HCB-2005	0	0	0.00211082	0	0	0	0	0	0	0	0	0	0	0	0
Eukaryota;__SAR;__Stramenopiles;__Synurales;__Tessellaria;__Tessellaria_volvocina	0	0	0	0	0	0	0	0	0	0	0.00286885	0	0	0	0
Eukaryota;__SAR;__Stramenopiles;__TKR07M.92;__uncultured_eukaryote;Other	0.000843407	0	0	0.00215633	0	0.00222387	0	0.00167785	0	0.00143266	0	0	0	0	0

## Sheet: Metazoans
Treatment	plus 5degC										plus 3degC										Control (ambient T)
SAMPLE	A1	A2	A3	A4	A5	A6	A7	A8	A9	A10	B1	B2	B3	B4	B5	B6	B7	B8	B9	B10	C1	C2	C3	C4	C5	C6	C7	C8	C9	C10
Diplosoma listerianum	18	24	14	2	31	18	22	25	29	13	1	15	6	19	3	37	25	24	17	36	11	13	8	8	1	16	1	22	6	16
Botryllus schlosseri		11		3	3	3	1	7	5	1	3		1	2	1	2	1	3	1		1				1	1	1		1	2
Ascidiella aspersa		11	5			3	2		2	3		3						1				1		1				1		1
Ciona intestinalis	1	39	5	2	9	1	1	9	8		4	5	4	9	13	9	8	4		11	3	2		1	2	1		7		6
Corella eumyota	22	94	16	15	21	14	12	14	1	14	8	21	13	18	19	25	2	9	9	16	4	2	6	5	4	3	6	3	7	6
Molgula sp.	2	11	6	5				7	1	3	1	1	3	1	1	4	1	5	5	1	1	6	3	1	5	2	3	5	4	1
Tricellaria inopinata	1		2	3	3		5	1			2	3	1		7	1		1	1	3	1	1				1			2
Bugula fulva		48	4	3	3			3	3	2	2		2		1	6		4	2	2			1	2		1	1		1
Bugula neritina					1					1						1										1
Spirobranchus sp												1
Tubularia sp													1
Styelid sp					1															1
